# Supplementary material for: Robertsonian fusion triggers recombination suppression on sex chromosomes in Coleonyx geckos
Source: Sci Rep. 2023 Sep 19;13:15502. doi: 10.1038/s41598-023-39937-2 (PMC10509250; doi:10.1038/s41598-023-39937-2)
Supplement: Supplementary file 1 — Supplementary Information. [file 41598_2023_39937_MOESM1_ESM.xlsx]

## Sheet: Legend
Supplementary file 1. Results of DOP-SEQ analysis of sex chromosome-specific probes of Coleonyx elegans.
chrom	number or ID of chromosome in the reference genome
reg_start	starting point of a mapped region, bp
reg_end	ending point of a mapped region, bp
reg_pos	number of positions inside the region, each position consists of a set of merged reads
pd_mean	mean distance between the positions inside the region, lower pd_mean indicates higher homology
reg_len	region length, bp
chrom_len	length of chromosome in the reference genome, bp
ACA	reference genome of Anolis carolinensis
EM	reference genome of Eublepharis macularius
CELY	Y chromosome probe of C. elegans
CELX1	X1 chromosome probe of C. elegans
CELX2	X2 chromosome probe of C. elegans

## Sheet: ACA_CELY.reg
sample	chrom	reg_start	reg_end	reg_pos	pd_mean	reg_len	chrom_len
ACA_CELY	HiC_scaffold_1	0	360608016	1996	100531	360608016	360608016
ACA_CELY	HiC_scaffold_2	0	308490451	1743	93067.9	308490451	308490451
ACA_CELY	HiC_scaffold_3	0	11322576	32	210572	11322576	279943727
ACA_CELY	HiC_scaffold_3	11322577	129326461	1054	47698	118003884	279943727
ACA_CELY	HiC_scaffold_3	129326462	279943727	796	98809.8	150617265	279943727
ACA_CELY	HiC_scaffold_4	0	246379606	1276	104424	246379606	246379606
ACA_CELY	HiC_scaffold_5	0	193073009	1008	100023	193073009	193073009
ACA_CELY	HiC_scaffold_6	0	89971751	547	86496.8	89971751	113403045
ACA_CELY	HiC_scaffold_6	89971752	113403045	242	39902.5	23431293	113403045
ACA_CELY	HiC_scaffold_7	0	28805874	153	83061.5	28805874	28805874
ACA_CELY	HiC_scaffold_8	0	27478545	220	44309.8	27478545	27478545
ACA_CELY	HiC_scaffold_9	0	25393409	109	121339	25393409	25393409
ACA_CELY	HiC_scaffold_10	0	22743120	110	100531	22743120	22743120
ACA_CELY	HiC_scaffold_11	0	21926424	95	129092	21926424	21926424
ACA_CELY	HiC_scaffold_12	0	18011892	123	49306	18011892	18011892
ACA_CELY	HiC_scaffold_13	0	11013258	28	144477	11013258	11013258
ACA_CELY	HiC_scaffold_14	0	10648039	40	153957	10648039	10648039
ACA_CELY	HiC_scaffold_15	0	9817965	51	103229	9817965	9817965
ACA_CELY	HiC_scaffold_16	0	9163087	36	107523	9163087	9163087
ACA_CELY	HiC_scaffold_17	0	8627349	20	211544	8627349	8627349
ACA_CELY	HiC_scaffold_18	0	3403237	10	175428	3403237	3403237
ACA_CELY	HiC_scaffold_335	0	3012000	0		3012000	3012000
ACA_CELY	HiC_scaffold_495	0	3010000	0		3010000	3010000
ACA_CELY	HiC_scaffold_805	0	3004000	1	59579.9	3004000	3004000
ACA_CELY	HiC_scaffold_983	0	3003000	0		3003000	3003000
ACA_CELY	HiC_scaffold_164	0	3002000	0		3002000	3002000
ACA_CELY	HiC_scaffold_672	0	3002000	0		3002000	3002000
ACA_CELY	HiC_scaffold_898	0	3002000	0		3002000	3002000
ACA_CELY	HiC_scaffold_7650	0	2141117	1	1.00879e+06	2141117	2141117
ACA_CELY	HiC_scaffold_7646	0	260107	0		260107	260107
ACA_CELY	HiC_scaffold_461	0	182000	0		182000	182000
ACA_CELY	HiC_scaffold_1082	0	158000	0		158000	158000
ACA_CELY	HiC_scaffold_1630	0	149000	0		149000	149000
ACA_CELY	HiC_scaffold_597	0	145000	0		145000	145000
ACA_CELY	HiC_scaffold_1036	0	144000	0		144000	144000
ACA_CELY	HiC_scaffold_858	0	143000	0		143000	143000
ACA_CELY	HiC_scaffold_7667	0	140962	0		140962	140962
ACA_CELY	HiC_scaffold_219	0	136000	0		136000	136000
ACA_CELY	HiC_scaffold_221	0	133000	0		133000	133000
ACA_CELY	HiC_scaffold_251	0	133000	0		133000	133000
ACA_CELY	HiC_scaffold_1794	0	131000	0		131000	131000
ACA_CELY	HiC_scaffold_835	0	130000	1	33427.2	130000	130000
ACA_CELY	HiC_scaffold_1099	0	129000	0		129000	129000
ACA_CELY	HiC_scaffold_413	0	129000	0		129000	129000
ACA_CELY	HiC_scaffold_1050	0	126293	0		126293	126293
ACA_CELY	HiC_scaffold_960	0	123000	0		123000	123000
ACA_CELY	HiC_scaffold_1871	0	122000	0		122000	122000
ACA_CELY	HiC_scaffold_1442	0	121000	0		121000	121000
ACA_CELY	HiC_scaffold_659	0	120000	0		120000	120000
ACA_CELY	HiC_scaffold_523	0	117000	0		117000	117000
ACA_CELY	HiC_scaffold_556	0	117000	0		117000	117000
ACA_CELY	HiC_scaffold_1310	0	115000	0		115000	115000
ACA_CELY	HiC_scaffold_1006	0	113000	0		113000	113000
ACA_CELY	HiC_scaffold_804	0	113000	1	8184.65	113000	113000
ACA_CELY	HiC_scaffold_939	0	112000	0		112000	112000
ACA_CELY	HiC_scaffold_165	0	111000	0		111000	111000
ACA_CELY	HiC_scaffold_193	0	110000	0		110000	110000
ACA_CELY	HiC_scaffold_142	0	108000	0		108000	108000
ACA_CELY	HiC_scaffold_1868	0	106000	1	18075.9	106000	106000
ACA_CELY	HiC_scaffold_1073	0	105000	1	11342.3	105000	105000
ACA_CELY	HiC_scaffold_501	0	105000	0		105000	105000
ACA_CELY	HiC_scaffold_1592	0	104888	0		104888	104888
ACA_CELY	HiC_scaffold_1286	0	104000	1	10228.2	104000	104000
ACA_CELY	HiC_scaffold_75	0	104000	0		104000	104000
ACA_CELY	HiC_scaffold_961	0	104000	0		104000	104000
ACA_CELY	HiC_scaffold_324	0	102000	0		102000	102000
ACA_CELY	HiC_scaffold_969	0	102000	0		102000	102000
ACA_CELY	HiC_scaffold_179	0	101000	0		101000	101000
ACA_CELY	HiC_scaffold_1041	0	100423	0		100423	100423
ACA_CELY	HiC_scaffold_259	0	100000	0		100000	100000
ACA_CELY	HiC_scaffold_7901	0	99749	0		99749	99749
ACA_CELY	HiC_scaffold_1058	0	97000	1	15638.7	97000	97000
ACA_CELY	HiC_scaffold_1875	0	97000	0		97000	97000
ACA_CELY	HiC_scaffold_1927	0	97000	0		97000	97000
ACA_CELY	HiC_scaffold_7891	0	96980	0		96980	96980
ACA_CELY	HiC_scaffold_258	0	96000	0		96000	96000
ACA_CELY	HiC_scaffold_1746	0	95000	0		95000	95000
ACA_CELY	HiC_scaffold_1344	0	94000	0		94000	94000
ACA_CELY	HiC_scaffold_1582	0	94000	0		94000	94000
ACA_CELY	HiC_scaffold_809	0	94000	0		94000	94000
ACA_CELY	HiC_scaffold_1193	0	92000	0		92000	92000
ACA_CELY	HiC_scaffold_1493	0	90000	0		90000	90000
ACA_CELY	HiC_scaffold_522	0	89000	0		89000	89000
ACA_CELY	HiC_scaffold_1515	0	88000	0		88000	88000
ACA_CELY	HiC_scaffold_420	0	88000	0		88000	88000
ACA_CELY	HiC_scaffold_1938	0	87178	0		87178	87178
ACA_CELY	HiC_scaffold_531	0	87000	0		87000	87000
ACA_CELY	HiC_scaffold_959	0	86000	0		86000	86000
ACA_CELY	HiC_scaffold_27	0	85833	2	18932.2	85833	85833
ACA_CELY	HiC_scaffold_1723	0	85000	0		85000	85000
ACA_CELY	HiC_scaffold_1503	0	84000	0		84000	84000
ACA_CELY	HiC_scaffold_1292	0	83000	0		83000	83000
ACA_CELY	HiC_scaffold_113	0	82000	0		82000	82000
ACA_CELY	HiC_scaffold_1726	0	82000	0		82000	82000
ACA_CELY	HiC_scaffold_1068	0	79000	0		79000	79000
ACA_CELY	HiC_scaffold_1862	0	79000	0		79000	79000
ACA_CELY	HiC_scaffold_7701	0	78552	0		78552	78552
ACA_CELY	HiC_scaffold_2181	0	78222	1	31332.9	78222	78222
ACA_CELY	HiC_scaffold_875	0	78000	0		78000	78000
ACA_CELY	HiC_scaffold_2158	0	77107	0		77107	77107
ACA_CELY	HiC_scaffold_7879	0	77031	0		77031	77031
ACA_CELY	HiC_scaffold_1788	0	77000	0		77000	77000
ACA_CELY	HiC_scaffold_560	0	77000	0		77000	77000
ACA_CELY	HiC_scaffold_1633	0	76932	0		76932	76932
ACA_CELY	HiC_scaffold_415	0	76000	0		76000	76000
ACA_CELY	HiC_scaffold_1972	0	75469	0		75469	75469
ACA_CELY	HiC_scaffold_1162	0	74000	0		74000	74000
ACA_CELY	HiC_scaffold_910	0	74000	0		74000	74000
ACA_CELY	HiC_scaffold_7629	0	73770	1	36872.3	73770	73770
ACA_CELY	HiC_scaffold_1290	0	73000	0		73000	73000
ACA_CELY	HiC_scaffold_7877	0	71515	1	32583.7	71515	71515
ACA_CELY	HiC_scaffold_390	0	71000	0		71000	71000
ACA_CELY	HiC_scaffold_28	0	69508	0		69508	69508
ACA_CELY	HiC_scaffold_862	0	69000	0		69000	69000
ACA_CELY	HiC_scaffold_1474	0	67000	0		67000	67000
ACA_CELY	HiC_scaffold_325	0	66000	0		66000	66000
ACA_CELY	HiC_scaffold_1094	0	64000	0		64000	64000
ACA_CELY	HiC_scaffold_1468	0	64000	0		64000	64000
ACA_CELY	HiC_scaffold_2074	0	63322	0		63322	63322
ACA_CELY	HiC_scaffold_1161	0	62000	0		62000	62000
ACA_CELY	HiC_scaffold_1939	0	62000	0		62000	62000
ACA_CELY	HiC_scaffold_1763	0	60000	0		60000	60000
ACA_CELY	HiC_scaffold_1183	0	59000	0		59000	59000
ACA_CELY	HiC_scaffold_29	0	58388	1	22034.3	58388	58388
ACA_CELY	HiC_scaffold_7776	0	58246	0		58246	58246
ACA_CELY	HiC_scaffold_2306	0	57813	0		57813	57813
ACA_CELY	HiC_scaffold_1004	0	57000	0		57000	57000
ACA_CELY	HiC_scaffold_134	0	56000	0		56000	56000
ACA_CELY	HiC_scaffold_7867	0	55784	0		55784	55784
ACA_CELY	HiC_scaffold_378	0	54000	0		54000	54000
ACA_CELY	HiC_scaffold_7699	0	54000	0		54000	54000
ACA_CELY	HiC_scaffold_7898	0	54000	0		54000	54000
ACA_CELY	HiC_scaffold_7638	0	53528	1	1109.17	53528	53528
ACA_CELY	HiC_scaffold_2363	0	53057	1	15552.5	53057	53057
ACA_CELY	HiC_scaffold_312	0	53000	0		53000	53000
ACA_CELY	HiC_scaffold_907	0	53000	0		53000	53000
ACA_CELY	HiC_scaffold_7684	0	52057	0		52057	52057
ACA_CELY	HiC_scaffold_1001	0	52000	0		52000	52000
ACA_CELY	HiC_scaffold_7673	0	51208	0		51208	51208
ACA_CELY	HiC_scaffold_7764	0	50947	1	23713.7	50947	50947
ACA_CELY	HiC_scaffold_2247	0	50496	0		50496	50496
ACA_CELY	HiC_scaffold_2295	0	50000	0		50000	50000
ACA_CELY	HiC_scaffold_24	0	50000	0		50000	50000
ACA_CELY	HiC_scaffold_25	0	50000	0		50000	50000
ACA_CELY	HiC_scaffold_7623	0	50000	0		50000	50000
ACA_CELY	HiC_scaffold_7874	0	49632	0		49632	49632
ACA_CELY	HiC_scaffold_7888	0	49435	0		49435	49435
ACA_CELY	HiC_scaffold_30	0	49310	0		49310	49310
ACA_CELY	HiC_scaffold_7746	0	49172	0		49172	49172
ACA_CELY	HiC_scaffold_2079	0	49145	0		49145	49145
ACA_CELY	HiC_scaffold_2077	0	49000	1	18676.7	49000	49000
ACA_CELY	HiC_scaffold_2259	0	48928	0		48928	48928
ACA_CELY	HiC_scaffold_1372	0	48000	0		48000	48000
ACA_CELY	HiC_scaffold_7688	0	47954	0		47954	47954
ACA_CELY	HiC_scaffold_2447	0	46827	0		46827	46827
ACA_CELY	HiC_scaffold_7819	0	46226	0		46226	46226
ACA_CELY	HiC_scaffold_7884	0	46121	0		46121	46121
ACA_CELY	HiC_scaffold_7883	0	45451	0		45451	45451
ACA_CELY	HiC_scaffold_1759	0	45000	0		45000	45000
ACA_CELY	HiC_scaffold_2280	0	45000	0		45000	45000
ACA_CELY	HiC_scaffold_782	0	45000	0		45000	45000
ACA_CELY	HiC_scaffold_2475	0	44814	0		44814	44814
ACA_CELY	HiC_scaffold_7890	0	44800	0		44800	44800
ACA_CELY	HiC_scaffold_2237	0	44000	0		44000	44000
ACA_CELY	HiC_scaffold_31	0	44000	0		44000	44000
ACA_CELY	HiC_scaffold_7709	0	43749	1	21227.6	43749	43749
ACA_CELY	HiC_scaffold_2270	0	43000	0		43000	43000
ACA_CELY	HiC_scaffold_36	0	42160	0		42160	42160
ACA_CELY	HiC_scaffold_2395	0	41457	0		41457	41457
ACA_CELY	HiC_scaffold_1836	0	41000	0		41000	41000
ACA_CELY	HiC_scaffold_220	0	41000	0		41000	41000
ACA_CELY	HiC_scaffold_236	0	41000	0		41000	41000
ACA_CELY	HiC_scaffold_7807	0	40927	0		40927	40927
ACA_CELY	HiC_scaffold_7677	0	40926	0		40926	40926
ACA_CELY	HiC_scaffold_2094	0	40802	0		40802	40802
ACA_CELY	HiC_scaffold_7670	0	40678	1	6178.74	40678	40678
ACA_CELY	HiC_scaffold_2540	0	40661	0		40661	40661
ACA_CELY	HiC_scaffold_1765	0	40000	0		40000	40000
ACA_CELY	HiC_scaffold_2318	0	40000	0		40000	40000
ACA_CELY	HiC_scaffold_2476	0	39733	0		39733	39733
ACA_CELY	HiC_scaffold_7729	0	39657	0		39657	39657
ACA_CELY	HiC_scaffold_1832	0	39000	0		39000	39000
ACA_CELY	HiC_scaffold_584	0	39000	0		39000	39000
ACA_CELY	HiC_scaffold_769	0	39000	0		39000	39000
ACA_CELY	HiC_scaffold_7724	0	39000	1	19028.3	39000	39000
ACA_CELY	HiC_scaffold_243	0	38000	0		38000	38000
ACA_CELY	HiC_scaffold_577	0	38000	0		38000	38000
ACA_CELY	HiC_scaffold_7696	0	38000	0		38000	38000
ACA_CELY	HiC_scaffold_2315	0	37771	0		37771	37771
ACA_CELY	HiC_scaffold_2276	0	37614	0		37614	37614
ACA_CELY	HiC_scaffold_2530	0	37270	0		37270	37270
ACA_CELY	HiC_scaffold_539	0	37000	0		37000	37000
ACA_CELY	HiC_scaffold_7669	0	36812	0		36812	36812
ACA_CELY	HiC_scaffold_7614	0	36707	1	18209.6	36707	36707
ACA_CELY	HiC_scaffold_2552	0	36180	0		36180	36180
ACA_CELY	HiC_scaffold_1710	0	35569	0		35569	35569
ACA_CELY	HiC_scaffold_1742	0	35494	0		35494	35494
ACA_CELY	HiC_scaffold_7892	0	35408	0		35408	35408
ACA_CELY	HiC_scaffold_7853	0	35254	0		35254	35254
ACA_CELY	HiC_scaffold_1970	0	35000	0		35000	35000
ACA_CELY	HiC_scaffold_590	0	35000	0		35000	35000
ACA_CELY	HiC_scaffold_7716	0	35000	0		35000	35000
ACA_CELY	HiC_scaffold_842	0	35000	0		35000	35000
ACA_CELY	HiC_scaffold_2498	0	34973	0		34973	34973
ACA_CELY	HiC_scaffold_7814	0	34495	0		34495	34495
ACA_CELY	HiC_scaffold_2331	0	34447	0		34447	34447
ACA_CELY	HiC_scaffold_2146	0	34000	0		34000	34000
ACA_CELY	HiC_scaffold_2188	0	34000	0		34000	34000
ACA_CELY	HiC_scaffold_2399	0	34000	0		34000	34000
ACA_CELY	HiC_scaffold_851	0	34000	0		34000	34000
ACA_CELY	HiC_scaffold_7702	0	33880	1	15988.2	33880	33880
ACA_CELY	HiC_scaffold_1394	0	33797	0		33797	33797
ACA_CELY	HiC_scaffold_37	0	33721	0		33721	33721
ACA_CELY	HiC_scaffold_2619	0	33629	0		33629	33629
ACA_CELY	HiC_scaffold_7769	0	33407	0		33407	33407
ACA_CELY	HiC_scaffold_39	0	33390	0		33390	33390
ACA_CELY	HiC_scaffold_1648	0	33000	0		33000	33000
ACA_CELY	HiC_scaffold_1744	0	33000	0		33000	33000
ACA_CELY	HiC_scaffold_1943	0	33000	0		33000	33000
ACA_CELY	HiC_scaffold_213	0	33000	0		33000	33000
ACA_CELY	HiC_scaffold_7757	0	33000	0		33000	33000
ACA_CELY	HiC_scaffold_592	0	32451	0		32451	32451
ACA_CELY	HiC_scaffold_7727	0	32385	0		32385	32385
ACA_CELY	HiC_scaffold_40	0	32329	1	8143.29	32329	32329
ACA_CELY	HiC_scaffold_1828	0	32316	0		32316	32316
ACA_CELY	HiC_scaffold_2096	0	32000	0		32000	32000
ACA_CELY	HiC_scaffold_2384	0	32000	0		32000	32000
ACA_CELY	HiC_scaffold_2536	0	32000	0		32000	32000
ACA_CELY	HiC_scaffold_41	0	31966	0		31966	31966
ACA_CELY	HiC_scaffold_1338	0	31917	0		31917	31917
ACA_CELY	HiC_scaffold_7798	0	31828	0		31828	31828
ACA_CELY	HiC_scaffold_7768	0	31717	0		31717	31717
ACA_CELY	HiC_scaffold_7873	0	31414	0		31414	31414
ACA_CELY	HiC_scaffold_2321	0	31315	0		31315	31315
ACA_CELY	HiC_scaffold_7617	0	31259	0		31259	31259
ACA_CELY	HiC_scaffold_7745	0	31171	0		31171	31171
ACA_CELY	HiC_scaffold_1985	0	31000	0		31000	31000
ACA_CELY	HiC_scaffold_2248	0	31000	0		31000	31000
ACA_CELY	HiC_scaffold_2452	0	31000	0		31000	31000
ACA_CELY	HiC_scaffold_412	0	31000	0		31000	31000
ACA_CELY	HiC_scaffold_419	0	31000	0		31000	31000
ACA_CELY	HiC_scaffold_2222	0	30752	0		30752	30752
ACA_CELY	HiC_scaffold_7784	0	30718	0		30718	30718
ACA_CELY	HiC_scaffold_43	0	30689	0		30689	30689
ACA_CELY	HiC_scaffold_7703	0	30463	0		30463	30463
ACA_CELY	HiC_scaffold_44	0	30429	0		30429	30429
ACA_CELY	HiC_scaffold_7772	0	30280	0		30280	30280
ACA_CELY	HiC_scaffold_2043	0	30015	0		30015	30015
ACA_CELY	HiC_scaffold_139	0	30000	0		30000	30000
ACA_CELY	HiC_scaffold_1859	0	30000	0		30000	30000
ACA_CELY	HiC_scaffold_1958	0	30000	1	14976.1	30000	30000
ACA_CELY	HiC_scaffold_2349	0	30000	0		30000	30000
ACA_CELY	HiC_scaffold_2431	0	30000	0		30000	30000
ACA_CELY	HiC_scaffold_7738	0	30000	0		30000	30000
ACA_CELY	HiC_scaffold_984	0	30000	0		30000	30000
ACA_CELY	HiC_scaffold_7754	0	29993	0		29993	29993
ACA_CELY	HiC_scaffold_2539	0	29830	0		29830	29830
ACA_CELY	HiC_scaffold_7750	0	29626	0		29626	29626
ACA_CELY	HiC_scaffold_7708	0	29563	0		29563	29563
ACA_CELY	HiC_scaffold_7689	0	29530	0		29530	29530
ACA_CELY	HiC_scaffold_7871	0	29376	0		29376	29376
ACA_CELY	HiC_scaffold_7897	0	29022	0		29022	29022
ACA_CELY	HiC_scaffold_2020	0	29000	0		29000	29000
ACA_CELY	HiC_scaffold_2045	0	29000	0		29000	29000
ACA_CELY	HiC_scaffold_2358	0	29000	0		29000	29000
ACA_CELY	HiC_scaffold_45	0	29000	0		29000	29000
ACA_CELY	HiC_scaffold_733	0	29000	0		29000	29000
ACA_CELY	HiC_scaffold_7805	0	29000	0		29000	29000
ACA_CELY	HiC_scaffold_2561	0	28701	0		28701	28701
ACA_CELY	HiC_scaffold_7876	0	28661	0		28661	28661
ACA_CELY	HiC_scaffold_7675	0	28499	0		28499	28499
ACA_CELY	HiC_scaffold_2272	0	28476	0		28476	28476
ACA_CELY	HiC_scaffold_2147	0	28385	0		28385	28385
ACA_CELY	HiC_scaffold_7671	0	28371	0		28371	28371
ACA_CELY	HiC_scaffold_2179	0	28234	2	8126.43	28234	28234
ACA_CELY	HiC_scaffold_1520	0	28099	0		28099	28099
ACA_CELY	HiC_scaffold_1305	0	28000	0		28000	28000
ACA_CELY	HiC_scaffold_1358	0	28000	0		28000	28000
ACA_CELY	HiC_scaffold_2091	0	28000	0		28000	28000
ACA_CELY	HiC_scaffold_2504	0	28000	0		28000	28000
ACA_CELY	HiC_scaffold_7851	0	28000	0		28000	28000
ACA_CELY	HiC_scaffold_973	0	28000	0		28000	28000
ACA_CELY	HiC_scaffold_7756	0	27947	0		27947	27947
ACA_CELY	HiC_scaffold_7797	0	27932	0		27932	27932
ACA_CELY	HiC_scaffold_46	0	27904	0		27904	27904
ACA_CELY	HiC_scaffold_882	0	27893	0		27893	27893
ACA_CELY	HiC_scaffold_7870	0	27877	0		27877	27877
ACA_CELY	HiC_scaffold_2609	0	27578	0		27578	27578
ACA_CELY	HiC_scaffold_7657	0	27334	0		27334	27334
ACA_CELY	HiC_scaffold_1419	0	27200	0		27200	27200
ACA_CELY	HiC_scaffold_2352	0	27032	0		27032	27032
ACA_CELY	HiC_scaffold_2149	0	27000	0		27000	27000
ACA_CELY	HiC_scaffold_2290	0	27000	0		27000	27000
ACA_CELY	HiC_scaffold_2501	0	27000	0		27000	27000
ACA_CELY	HiC_scaffold_619	0	27000	0		27000	27000
ACA_CELY	HiC_scaffold_635	0	27000	0		27000	27000
ACA_CELY	HiC_scaffold_82	0	27000	0		27000	27000
ACA_CELY	HiC_scaffold_948	0	27000	0		27000	27000
ACA_CELY	HiC_scaffold_7687	0	26917	0		26917	26917
ACA_CELY	HiC_scaffold_7697	0	26514	0		26514	26514
ACA_CELY	HiC_scaffold_2806	0	26067	0		26067	26067
ACA_CELY	HiC_scaffold_470	0	26000	0		26000	26000
ACA_CELY	HiC_scaffold_483	0	26000	0		26000	26000
ACA_CELY	HiC_scaffold_719	0	26000	0		26000	26000
ACA_CELY	HiC_scaffold_7758	0	26000	0		26000	26000
ACA_CELY	HiC_scaffold_7795	0	26000	0		26000	26000
ACA_CELY	HiC_scaffold_7823	0	26000	0		26000	26000
ACA_CELY	HiC_scaffold_7868	0	26000	0		26000	26000
ACA_CELY	HiC_scaffold_2154	0	25947	0		25947	25947
ACA_CELY	HiC_scaffold_7740	0	25897	0		25897	25897
ACA_CELY	HiC_scaffold_7717	0	25694	0		25694	25694
ACA_CELY	HiC_scaffold_2474	0	25640	0		25640	25640
ACA_CELY	HiC_scaffold_93	0	25596	0		25596	25596
ACA_CELY	HiC_scaffold_7903	0	25552	0		25552	25552
ACA_CELY	HiC_scaffold_2821	0	25251	0		25251	25251
ACA_CELY	HiC_scaffold_2827	0	25214	0		25214	25214
ACA_CELY	HiC_scaffold_1021	0	25000	0		25000	25000
ACA_CELY	HiC_scaffold_1044	0	25000	0		25000	25000
ACA_CELY	HiC_scaffold_1156	0	25000	0		25000	25000
ACA_CELY	HiC_scaffold_127	0	25000	0		25000	25000
ACA_CELY	HiC_scaffold_1309	0	25000	0		25000	25000
ACA_CELY	HiC_scaffold_1321	0	25000	0		25000	25000
ACA_CELY	HiC_scaffold_1340	0	25000	0		25000	25000
ACA_CELY	HiC_scaffold_1421	0	25000	0		25000	25000
ACA_CELY	HiC_scaffold_146	0	25000	0		25000	25000
ACA_CELY	HiC_scaffold_147	0	25000	0		25000	25000
ACA_CELY	HiC_scaffold_1541	0	25000	0		25000	25000
ACA_CELY	HiC_scaffold_1551	0	25000	0		25000	25000
ACA_CELY	HiC_scaffold_1611	0	25000	0		25000	25000
ACA_CELY	HiC_scaffold_1694	0	25000	0		25000	25000
ACA_CELY	HiC_scaffold_1774	0	25000	0		25000	25000
ACA_CELY	HiC_scaffold_1815	0	25000	0		25000	25000
ACA_CELY	HiC_scaffold_195	0	25000	0		25000	25000
ACA_CELY	HiC_scaffold_2006	0	25000	0		25000	25000
ACA_CELY	HiC_scaffold_2024	0	25000	0		25000	25000
ACA_CELY	HiC_scaffold_2217	0	25000	0		25000	25000
ACA_CELY	HiC_scaffold_2402	0	25000	0		25000	25000
ACA_CELY	HiC_scaffold_279	0	25000	0		25000	25000
ACA_CELY	HiC_scaffold_374	0	25000	0		25000	25000
ACA_CELY	HiC_scaffold_375	0	25000	0		25000	25000
ACA_CELY	HiC_scaffold_430	0	25000	0		25000	25000
ACA_CELY	HiC_scaffold_453	0	25000	0		25000	25000
ACA_CELY	HiC_scaffold_503	0	25000	0		25000	25000
ACA_CELY	HiC_scaffold_518	0	25000	0		25000	25000
ACA_CELY	HiC_scaffold_583	0	25000	0		25000	25000
ACA_CELY	HiC_scaffold_701	0	25000	1	11402.5	25000	25000
ACA_CELY	HiC_scaffold_749	0	25000	0		25000	25000
ACA_CELY	HiC_scaffold_7622	0	25000	0		25000	25000
ACA_CELY	HiC_scaffold_7648	0	25000	0		25000	25000
ACA_CELY	HiC_scaffold_7652	0	25000	0		25000	25000
ACA_CELY	HiC_scaffold_7753	0	25000	0		25000	25000
ACA_CELY	HiC_scaffold_803	0	25000	0		25000	25000
ACA_CELY	HiC_scaffold_890	0	25000	2	7476.53	25000	25000
ACA_CELY	HiC_scaffold_912	0	25000	0		25000	25000
ACA_CELY	HiC_scaffold_994	0	25000	0		25000	25000
ACA_CELY	HiC_scaffold_7854	0	24989	0		24989	24989
ACA_CELY	HiC_scaffold_48	0	24908	0		24908	24908
ACA_CELY	HiC_scaffold_2224	0	24845	0		24845	24845
ACA_CELY	HiC_scaffold_2467	0	24736	0		24736	24736
ACA_CELY	HiC_scaffold_1934	0	24525	0		24525	24525
ACA_CELY	HiC_scaffold_2173	0	24403	0		24403	24403
ACA_CELY	HiC_scaffold_38	0	24370	0		24370	24370
ACA_CELY	HiC_scaffold_2065	0	24245	0		24245	24245
ACA_CELY	HiC_scaffold_7829	0	24037	0		24037	24037
ACA_CELY	HiC_scaffold_7685	0	24007	0		24007	24007
ACA_CELY	HiC_scaffold_1713	0	24000	0		24000	24000
ACA_CELY	HiC_scaffold_1777	0	24000	0		24000	24000
ACA_CELY	HiC_scaffold_1981	0	24000	0		24000	24000
ACA_CELY	HiC_scaffold_2047	0	24000	0		24000	24000
ACA_CELY	HiC_scaffold_2443	0	24000	0		24000	24000
ACA_CELY	HiC_scaffold_33	0	24000	0		24000	24000
ACA_CELY	HiC_scaffold_35	0	24000	0		24000	24000
ACA_CELY	HiC_scaffold_47	0	24000	0		24000	24000
ACA_CELY	HiC_scaffold_485	0	24000	0		24000	24000
ACA_CELY	HiC_scaffold_555	0	24000	0		24000	24000
ACA_CELY	HiC_scaffold_7749	0	24000	0		24000	24000
ACA_CELY	HiC_scaffold_7825	0	24000	0		24000	24000
ACA_CELY	HiC_scaffold_7836	0	24000	0		24000	24000
ACA_CELY	HiC_scaffold_7900	0	24000	0		24000	24000
ACA_CELY	HiC_scaffold_7845	0	23777	0		23777	23777
ACA_CELY	HiC_scaffold_2904	0	23240	0		23240	23240
ACA_CELY	HiC_scaffold_2630	0	23229	0		23229	23229
ACA_CELY	HiC_scaffold_7647	0	23111	0		23111	23111
ACA_CELY	HiC_scaffold_49	0	23000	0		23000	23000
ACA_CELY	HiC_scaffold_771	0	23000	0		23000	23000
ACA_CELY	HiC_scaffold_7794	0	23000	0		23000	23000
ACA_CELY	HiC_scaffold_7869	0	23000	0		23000	23000
ACA_CELY	HiC_scaffold_7806	0	22887	0		22887	22887
ACA_CELY	HiC_scaffold_7881	0	22846	0		22846	22846
ACA_CELY	HiC_scaffold_2932	0	22617	0		22617	22617
ACA_CELY	HiC_scaffold_7633	0	22515	0		22515	22515
ACA_CELY	HiC_scaffold_7886	0	22435	0		22435	22435
ACA_CELY	HiC_scaffold_50	0	22419	0		22419	22419
ACA_CELY	HiC_scaffold_2720	0	22341	0		22341	22341
ACA_CELY	HiC_scaffold_7875	0	22339	0		22339	22339
ACA_CELY	HiC_scaffold_7865	0	22324	1	4934.01	22324	22324
ACA_CELY	HiC_scaffold_1508	0	22320	0		22320	22320
ACA_CELY	HiC_scaffold_7821	0	22283	0		22283	22283
ACA_CELY	HiC_scaffold_52	0	22178	0		22178	22178
ACA_CELY	HiC_scaffold_7711	0	22148	0		22148	22148
ACA_CELY	HiC_scaffold_7894	0	22144	0		22144	22144
ACA_CELY	HiC_scaffold_7843	0	22124	0		22124	22124
ACA_CELY	HiC_scaffold_7775	0	22020	0		22020	22020
ACA_CELY	HiC_scaffold_197	0	22000	1	10275.4	22000	22000
ACA_CELY	HiC_scaffold_2067	0	22000	0		22000	22000
ACA_CELY	HiC_scaffold_2285	0	22000	0		22000	22000
ACA_CELY	HiC_scaffold_581	0	22000	0		22000	22000
ACA_CELY	HiC_scaffold_740	0	22000	0		22000	22000
ACA_CELY	HiC_scaffold_7832	0	22000	0		22000	22000
ACA_CELY	HiC_scaffold_7841	0	22000	0		22000	22000
ACA_CELY	HiC_scaffold_7878	0	22000	0		22000	22000
ACA_CELY	HiC_scaffold_7737	0	21883	0		21883	21883
ACA_CELY	HiC_scaffold_7739	0	21858	0		21858	21858
ACA_CELY	HiC_scaffold_1130	0	21849	0		21849	21849
ACA_CELY	HiC_scaffold_1420	0	21819	0		21819	21819
ACA_CELY	HiC_scaffold_7683	0	21805	0		21805	21805
ACA_CELY	HiC_scaffold_2553	0	21754	0		21754	21754
ACA_CELY	HiC_scaffold_51	0	21742	0		21742	21742
ACA_CELY	HiC_scaffold_7625	0	21683	0		21683	21683
ACA_CELY	HiC_scaffold_2600	0	21675	0		21675	21675
ACA_CELY	HiC_scaffold_54	0	21555	0		21555	21555
ACA_CELY	HiC_scaffold_7680	0	21506	0		21506	21506
ACA_CELY	HiC_scaffold_1477	0	21412	0		21412	21412
ACA_CELY	HiC_scaffold_1769	0	21388	0		21388	21388
ACA_CELY	HiC_scaffold_53	0	21355	0		21355	21355
ACA_CELY	HiC_scaffold_1610	0	21336	0		21336	21336
ACA_CELY	HiC_scaffold_56	0	21264	0		21264	21264
ACA_CELY	HiC_scaffold_7725	0	21252	0		21252	21252
ACA_CELY	HiC_scaffold_3001	0	21248	0		21248	21248
ACA_CELY	HiC_scaffold_2822	0	21172	0		21172	21172
ACA_CELY	HiC_scaffold_3012	0	21118	0		21118	21118
ACA_CELY	HiC_scaffold_3017	0	21048	0		21048	21048
ACA_CELY	HiC_scaffold_1149	0	21000	0		21000	21000
ACA_CELY	HiC_scaffold_1719	0	21000	0		21000	21000
ACA_CELY	HiC_scaffold_1865	0	21000	0		21000	21000
ACA_CELY	HiC_scaffold_1900	0	21000	0		21000	21000
ACA_CELY	HiC_scaffold_1937	0	21000	0		21000	21000
ACA_CELY	HiC_scaffold_2212	0	21000	0		21000	21000
ACA_CELY	HiC_scaffold_2278	0	21000	0		21000	21000
ACA_CELY	HiC_scaffold_2375	0	21000	0		21000	21000
ACA_CELY	HiC_scaffold_423	0	21000	0		21000	21000
ACA_CELY	HiC_scaffold_596	0	21000	0		21000	21000
ACA_CELY	HiC_scaffold_7838	0	21000	0		21000	21000
ACA_CELY	HiC_scaffold_7663	0	20917	0		20917	20917
ACA_CELY	HiC_scaffold_3019	0	20900	0		20900	20900
ACA_CELY	HiC_scaffold_3022	0	20881	0		20881	20881
ACA_CELY	HiC_scaffold_2529	0	20757	0		20757	20757
ACA_CELY	HiC_scaffold_2059	0	20699	0		20699	20699
ACA_CELY	HiC_scaffold_7847	0	20636	0		20636	20636
ACA_CELY	HiC_scaffold_3032	0	20586	0		20586	20586
ACA_CELY	HiC_scaffold_7852	0	20476	0		20476	20476
ACA_CELY	HiC_scaffold_2576	0	20254	0		20254	20254
ACA_CELY	HiC_scaffold_1191	0	20238	0		20238	20238
ACA_CELY	HiC_scaffold_7718	0	20182	0		20182	20182
ACA_CELY	HiC_scaffold_7844	0	20175	1	9375.62	20175	20175
ACA_CELY	HiC_scaffold_7767	0	20174	0		20174	20174
ACA_CELY	HiC_scaffold_2042	0	20167	0		20167	20167
ACA_CELY	HiC_scaffold_2583	0	20150	0		20150	20150
ACA_CELY	HiC_scaffold_2649	0	20109	0		20109	20109
ACA_CELY	HiC_scaffold_7726	0	20013	0		20013	20013
ACA_CELY	HiC_scaffold_7600	0	20009	0		20009	20009
ACA_CELY	HiC_scaffold_1074	0	20000	0		20000	20000
ACA_CELY	HiC_scaffold_2406	0	20000	0		20000	20000
ACA_CELY	HiC_scaffold_291	0	20000	0		20000	20000
ACA_CELY	HiC_scaffold_426	0	20000	0		20000	20000
ACA_CELY	HiC_scaffold_563	0	20000	0		20000	20000
ACA_CELY	HiC_scaffold_7692	0	20000	0		20000	20000
ACA_CELY	HiC_scaffold_7730	0	20000	0		20000	20000
ACA_CELY	HiC_scaffold_7732	0	20000	0		20000	20000
ACA_CELY	HiC_scaffold_7817	0	20000	0		20000	20000
ACA_CELY	HiC_scaffold_974	0	20000	0		20000	20000
ACA_CELY	HiC_scaffold_7799	0	19929	0		19929	19929
ACA_CELY	HiC_scaffold_7830	0	19892	0		19892	19892
ACA_CELY	HiC_scaffold_7728	0	19833	0		19833	19833
ACA_CELY	HiC_scaffold_3085	0	19811	0		19811	19811
ACA_CELY	HiC_scaffold_1311	0	19800	0		19800	19800
ACA_CELY	HiC_scaffold_7713	0	19712	0		19712	19712
ACA_CELY	HiC_scaffold_7735	0	19690	0		19690	19690
ACA_CELY	HiC_scaffold_1131	0	19614	0		19614	19614
ACA_CELY	HiC_scaffold_1617	0	19593	0		19593	19593
ACA_CELY	HiC_scaffold_7904	0	19343	0		19343	19343
ACA_CELY	HiC_scaffold_7752	0	19324	0		19324	19324
ACA_CELY	HiC_scaffold_7734	0	19217	0		19217	19217
ACA_CELY	HiC_scaffold_3124	0	19164	0		19164	19164
ACA_CELY	HiC_scaffold_7714	0	19033	0		19033	19033
ACA_CELY	HiC_scaffold_7621	0	19003	0		19003	19003
ACA_CELY	HiC_scaffold_1478	0	19000	0		19000	19000
ACA_CELY	HiC_scaffold_1695	0	19000	0		19000	19000
ACA_CELY	HiC_scaffold_2635	0	19000	0		19000	19000
ACA_CELY	HiC_scaffold_55	0	19000	0		19000	19000
ACA_CELY	HiC_scaffold_7654	0	19000	0		19000	19000
ACA_CELY	HiC_scaffold_7691	0	19000	0		19000	19000
ACA_CELY	HiC_scaffold_7721	0	19000	0		19000	19000
ACA_CELY	HiC_scaffold_7761	0	19000	2	2972.35	19000	19000
ACA_CELY	HiC_scaffold_7778	0	19000	0		19000	19000
ACA_CELY	HiC_scaffold_7828	0	18889	0		18889	18889
ACA_CELY	HiC_scaffold_7710	0	18883	0		18883	18883
ACA_CELY	HiC_scaffold_7771	0	18868	0		18868	18868
ACA_CELY	HiC_scaffold_7672	0	18861	0		18861	18861
ACA_CELY	HiC_scaffold_7899	0	18852	0		18852	18852
ACA_CELY	HiC_scaffold_7896	0	18842	0		18842	18842
ACA_CELY	HiC_scaffold_7790	0	18835	0		18835	18835
ACA_CELY	HiC_scaffold_2788	0	18822	0		18822	18822
ACA_CELY	HiC_scaffold_3149	0	18810	0		18810	18810
ACA_CELY	HiC_scaffold_7863	0	18803	0		18803	18803
ACA_CELY	HiC_scaffold_2939	0	18795	0		18795	18795
ACA_CELY	HiC_scaffold_3156	0	18741	0		18741	18741
ACA_CELY	HiC_scaffold_7705	0	18730	0		18730	18730
ACA_CELY	HiC_scaffold_2555	0	18711	0		18711	18711
ACA_CELY	HiC_scaffold_2842	0	18660	0		18660	18660
ACA_CELY	HiC_scaffold_1287	0	18623	0		18623	18623
ACA_CELY	HiC_scaffold_7808	0	18505	0		18505	18505
ACA_CELY	HiC_scaffold_7613	0	18472	0		18472	18472
ACA_CELY	HiC_scaffold_57	0	18388	0		18388	18388
ACA_CELY	HiC_scaffold_7846	0	18388	0		18388	18388
ACA_CELY	HiC_scaffold_3057	0	18365	0		18365	18365
ACA_CELY	HiC_scaffold_2777	0	18323	0		18323	18323
ACA_CELY	HiC_scaffold_7612	0	18311	0		18311	18311
ACA_CELY	HiC_scaffold_7715	0	18274	0		18274	18274
ACA_CELY	HiC_scaffold_2218	0	18268	0		18268	18268
ACA_CELY	HiC_scaffold_2602	0	18238	0		18238	18238
ACA_CELY	HiC_scaffold_3199	0	18184	0		18184	18184
ACA_CELY	HiC_scaffold_7744	0	18054	0		18054	18054
ACA_CELY	HiC_scaffold_7661	0	18026	0		18026	18026
ACA_CELY	HiC_scaffold_7628	0	18024	0		18024	18024
ACA_CELY	HiC_scaffold_7693	0	18018	0		18018	18018
ACA_CELY	HiC_scaffold_1616	0	18000	0		18000	18000
ACA_CELY	HiC_scaffold_177	0	18000	0		18000	18000
ACA_CELY	HiC_scaffold_2425	0	18000	0		18000	18000
ACA_CELY	HiC_scaffold_250	0	18000	0		18000	18000
ACA_CELY	HiC_scaffold_26	0	18000	0		18000	18000
ACA_CELY	HiC_scaffold_338	0	18000	0		18000	18000
ACA_CELY	HiC_scaffold_7800	0	18000	0		18000	18000
ACA_CELY	HiC_scaffold_7840	0	18000	0		18000	18000
ACA_CELY	HiC_scaffold_7855	0	18000	0		18000	18000
ACA_CELY	HiC_scaffold_999	0	18000	0		18000	18000
ACA_CELY	HiC_scaffold_7835	0	17959	0		17959	17959
ACA_CELY	HiC_scaffold_7880	0	17937	0		17937	17937
ACA_CELY	HiC_scaffold_7831	0	17894	0		17894	17894
ACA_CELY	HiC_scaffold_7862	0	17890	0		17890	17890
ACA_CELY	HiC_scaffold_2831	0	17882	0		17882	17882
ACA_CELY	HiC_scaffold_7660	0	17825	0		17825	17825
ACA_CELY	HiC_scaffold_7849	0	17791	0		17791	17791
ACA_CELY	HiC_scaffold_7773	0	17776	0		17776	17776
ACA_CELY	HiC_scaffold_58	0	17772	1	6848.57	17772	17772
ACA_CELY	HiC_scaffold_7777	0	17768	0		17768	17768
ACA_CELY	HiC_scaffold_7731	0	17739	0		17739	17739
ACA_CELY	HiC_scaffold_7655	0	17708	0		17708	17708
ACA_CELY	HiC_scaffold_7860	0	17669	0		17669	17669
ACA_CELY	HiC_scaffold_7766	0	17663	0		17663	17663
ACA_CELY	HiC_scaffold_7787	0	17588	0		17588	17588
ACA_CELY	HiC_scaffold_1656	0	17532	0		17532	17532
ACA_CELY	HiC_scaffold_2983	0	17506	0		17506	17506
ACA_CELY	HiC_scaffold_7722	0	17411	0		17411	17411
ACA_CELY	HiC_scaffold_3025	0	17296	0		17296	17296
ACA_CELY	HiC_scaffold_7839	0	17290	1	8216.75	17290	17290
ACA_CELY	HiC_scaffold_7743	0	17273	0		17273	17273
ACA_CELY	HiC_scaffold_7815	0	17273	0		17273	17273
ACA_CELY	HiC_scaffold_7816	0	17267	0		17267	17267
ACA_CELY	HiC_scaffold_2877	0	17212	0		17212	17212
ACA_CELY	HiC_scaffold_7755	0	17205	0		17205	17205
ACA_CELY	HiC_scaffold_1189	0	17190	0		17190	17190
ACA_CELY	HiC_scaffold_3288	0	17185	0		17185	17185
ACA_CELY	HiC_scaffold_7810	0	17181	0		17181	17181
ACA_CELY	HiC_scaffold_59	0	17147	0		17147	17147
ACA_CELY	HiC_scaffold_7666	0	17127	0		17127	17127
ACA_CELY	HiC_scaffold_2608	0	17078	0		17078	17078
ACA_CELY	HiC_scaffold_3298	0	17067	0		17067	17067
ACA_CELY	HiC_scaffold_7759	0	17040	0		17040	17040
ACA_CELY	HiC_scaffold_7788	0	17029	0		17029	17029
ACA_CELY	HiC_scaffold_7893	0	17022	0		17022	17022
ACA_CELY	HiC_scaffold_60	0	17008	0		17008	17008
ACA_CELY	HiC_scaffold_1537	0	17000	0		17000	17000
ACA_CELY	HiC_scaffold_2019	0	17000	0		17000	17000
ACA_CELY	HiC_scaffold_296	0	17000	0		17000	17000
ACA_CELY	HiC_scaffold_728	0	17000	0		17000	17000
ACA_CELY	HiC_scaffold_7793	0	17000	0		17000	17000
ACA_CELY	HiC_scaffold_7837	0	17000	0		17000	17000
ACA_CELY	HiC_scaffold_7864	0	17000	0		17000	17000
ACA_CELY	HiC_scaffold_7785	0	16997	0		16997	16997
ACA_CELY	HiC_scaffold_3140	0	16919	1	8117.08	16919	16919
ACA_CELY	HiC_scaffold_2234	0	16917	0		16917	16917
ACA_CELY	HiC_scaffold_2713	0	16893	0		16893	16893
ACA_CELY	HiC_scaffold_7866	0	16876	0		16876	16876
ACA_CELY	HiC_scaffold_7690	0	16872	0		16872	16872
ACA_CELY	HiC_scaffold_61	0	16844	1	7164.73	16844	16844
ACA_CELY	HiC_scaffold_62	0	16839	0		16839	16839
ACA_CELY	HiC_scaffold_7850	0	16838	0		16838	16838
ACA_CELY	HiC_scaffold_3328	0	16828	0		16828	16828
ACA_CELY	HiC_scaffold_7770	0	16823	0		16823	16823
ACA_CELY	HiC_scaffold_2972	0	16820	0		16820	16820
ACA_CELY	HiC_scaffold_7682	0	16801	0		16801	16801
ACA_CELY	HiC_scaffold_1166	0	16769	0		16769	16769
ACA_CELY	HiC_scaffold_63	0	16656	0		16656	16656
ACA_CELY	HiC_scaffold_3351	0	16629	0		16629	16629
ACA_CELY	HiC_scaffold_7698	0	16587	0		16587	16587
ACA_CELY	HiC_scaffold_7789	0	16564	0		16564	16564
ACA_CELY	HiC_scaffold_7763	0	16494	0		16494	16494
ACA_CELY	HiC_scaffold_3369	0	16475	0		16475	16475
ACA_CELY	HiC_scaffold_7723	0	16474	0		16474	16474
ACA_CELY	HiC_scaffold_7803	0	16461	0		16461	16461
ACA_CELY	HiC_scaffold_3373	0	16412	0		16412	16412
ACA_CELY	HiC_scaffold_7802	0	16378	0		16378	16378
ACA_CELY	HiC_scaffold_2578	0	16360	0		16360	16360
ACA_CELY	HiC_scaffold_7720	0	16337	0		16337	16337
ACA_CELY	HiC_scaffold_7741	0	16313	0		16313	16313
ACA_CELY	HiC_scaffold_7704	0	16287	0		16287	16287
ACA_CELY	HiC_scaffold_7694	0	16220	0		16220	16220
ACA_CELY	HiC_scaffold_64	0	16206	0		16206	16206
ACA_CELY	HiC_scaffold_7858	0	16198	0		16198	16198
ACA_CELY	HiC_scaffold_7889	0	16191	0		16191	16191
ACA_CELY	HiC_scaffold_2950	0	16176	1	7926.84	16176	16176
ACA_CELY	HiC_scaffold_7796	0	16157	1	6672.68	16157	16157
ACA_CELY	HiC_scaffold_3406	0	16090	0		16090	16090
ACA_CELY	HiC_scaffold_7859	0	16080	0		16080	16080
ACA_CELY	HiC_scaffold_3412	0	16056	0		16056	16056
ACA_CELY	HiC_scaffold_3415	0	16020	0		16020	16020
ACA_CELY	HiC_scaffold_1102	0	16019	0		16019	16019
ACA_CELY	HiC_scaffold_7902	0	16015	0		16015	16015
ACA_CELY	HiC_scaffold_7786	0	16004	0		16004	16004
ACA_CELY	HiC_scaffold_7827	0	16003	0		16003	16003
ACA_CELY	HiC_scaffold_1046	0	16000	0		16000	16000
ACA_CELY	HiC_scaffold_2916	0	16000	0		16000	16000
ACA_CELY	HiC_scaffold_7695	0	16000	1	6625.22	16000	16000
ACA_CELY	HiC_scaffold_7742	0	16000	0		16000	16000
ACA_CELY	HiC_scaffold_7751	0	16000	0		16000	16000
ACA_CELY	HiC_scaffold_7781	0	16000	0		16000	16000
ACA_CELY	HiC_scaffold_7801	0	16000	0		16000	16000
ACA_CELY	HiC_scaffold_7895	0	16000	0		16000	16000
ACA_CELY	HiC_scaffold_795	0	16000	0		16000	16000
ACA_CELY	HiC_scaffold_7848	0	15961	0		15961	15961
ACA_CELY	HiC_scaffold_7774	0	15957	0		15957	15957
ACA_CELY	HiC_scaffold_7782	0	15953	0		15953	15953
ACA_CELY	HiC_scaffold_3434	0	15917	0		15917	15917
ACA_CELY	HiC_scaffold_7762	0	15895	0		15895	15895
ACA_CELY	HiC_scaffold_65	0	15891	0		15891	15891
ACA_CELY	HiC_scaffold_1067	0	15874	0		15874	15874
ACA_CELY	HiC_scaffold_7674	0	15862	0		15862	15862
ACA_CELY	HiC_scaffold_66	0	15838	0		15838	15838
ACA_CELY	HiC_scaffold_7606	0	15825	0		15825	15825
ACA_CELY	HiC_scaffold_2858	0	15814	0		15814	15814
ACA_CELY	HiC_scaffold_3391	0	15791	0		15791	15791
ACA_CELY	HiC_scaffold_1690	0	15785	0		15785	15785
ACA_CELY	HiC_scaffold_68	0	15713	0		15713	15713
ACA_CELY	HiC_scaffold_2440	0	15672	0		15672	15672
ACA_CELY	HiC_scaffold_7760	0	15645	0		15645	15645
ACA_CELY	HiC_scaffold_3070	0	15603	0		15603	15603
ACA_CELY	HiC_scaffold_7857	0	15576	0		15576	15576
ACA_CELY	HiC_scaffold_67	0	15550	0		15550	15550
ACA_CELY	HiC_scaffold_3484	0	15512	0		15512	15512
ACA_CELY	HiC_scaffold_7779	0	15473	0		15473	15473
ACA_CELY	HiC_scaffold_69	0	15453	0		15453	15453
ACA_CELY	HiC_scaffold_7678	0	15450	0		15450	15450
ACA_CELY	HiC_scaffold_1291	0	15396	0		15396	15396
ACA_CELY	HiC_scaffold_70	0	15390	0		15390	15390
ACA_CELY	HiC_scaffold_2604	0	15368	0		15368	15368
ACA_CELY	HiC_scaffold_7824	0	15361	0		15361	15361
ACA_CELY	HiC_scaffold_3058	0	15345	0		15345	15345
ACA_CELY	HiC_scaffold_32	0	15340	0		15340	15340
ACA_CELY	HiC_scaffold_1747	0	15328	0		15328	15328
ACA_CELY	HiC_scaffold_7700	0	15302	0		15302	15302
ACA_CELY	HiC_scaffold_71	0	15298	0		15298	15298
ACA_CELY	HiC_scaffold_7686	0	15287	0		15287	15287
ACA_CELY	HiC_scaffold_1449	0	15246	0		15246	15246
ACA_CELY	HiC_scaffold_7882	0	15196	0		15196	15196
ACA_CELY	HiC_scaffold_7842	0	15194	0		15194	15194
ACA_CELY	HiC_scaffold_2471	0	15189	0		15189	15189
ACA_CELY	HiC_scaffold_7733	0	15189	0		15189	15189
ACA_CELY	HiC_scaffold_72	0	15186	0		15186	15186
ACA_CELY	HiC_scaffold_1680	0	15181	0		15181	15181
ACA_CELY	HiC_scaffold_7872	0	15173	0		15173	15173
ACA_CELY	HiC_scaffold_7791	0	15158	0		15158	15158
ACA_CELY	HiC_scaffold_42	0	15138	0		15138	15138
ACA_CELY	HiC_scaffold_7885	0	15131	0		15131	15131
ACA_CELY	HiC_scaffold_7809	0	15127	0		15127	15127
ACA_CELY	HiC_scaffold_7811	0	15097	0		15097	15097
ACA_CELY	HiC_scaffold_7681	0	15088	0		15088	15088
ACA_CELY	HiC_scaffold_2470	0	15083	0		15083	15083
ACA_CELY	HiC_scaffold_7679	0	15081	0		15081	15081
ACA_CELY	HiC_scaffold_7813	0	15060	0		15060	15060
ACA_CELY	HiC_scaffold_7712	0	15053	0		15053	15053
ACA_CELY	HiC_scaffold_7826	0	15045	0		15045	15045
ACA_CELY	HiC_scaffold_2761	0	15012	0		15012	15012
ACA_CELY	HiC_scaffold_1715	0	15000	0		15000	15000
ACA_CELY	HiC_scaffold_218	0	15000	0		15000	15000
ACA_CELY	HiC_scaffold_2930	0	15000	0		15000	15000
ACA_CELY	HiC_scaffold_2965	0	15000	0		15000	15000
ACA_CELY	HiC_scaffold_600	0	15000	0		15000	15000
ACA_CELY	HiC_scaffold_7792	0	15000	0		15000	15000
ACA_CELY	HiC_scaffold_7804	0	15000	0		15000	15000
ACA_CELY	HiC_scaffold_3540	0	14997	0		14997	14997
ACA_CELY	HiC_scaffold_3541	0	14995	0		14995	14995
ACA_CELY	HiC_scaffold_7834	0	14983	0		14983	14983
ACA_CELY	HiC_scaffold_3542	0	14973	0		14973	14973
ACA_CELY	HiC_scaffold_3543	0	14970	0		14970	14970
ACA_CELY	HiC_scaffold_3544	0	14963	0		14963	14963
ACA_CELY	HiC_scaffold_3545	0	14962	0		14962	14962
ACA_CELY	HiC_scaffold_3546	0	14957	0		14957	14957
ACA_CELY	HiC_scaffold_3547	0	14949	0		14949	14949
ACA_CELY	HiC_scaffold_3548	0	14946	0		14946	14946
ACA_CELY	HiC_scaffold_3549	0	14941	0		14941	14941
ACA_CELY	HiC_scaffold_1326	0	14939	0		14939	14939
ACA_CELY	HiC_scaffold_3550	0	14929	0		14929	14929
ACA_CELY	HiC_scaffold_3309	0	14926	1	5035.01	14926	14926
ACA_CELY	HiC_scaffold_3551	0	14924	0		14924	14924
ACA_CELY	HiC_scaffold_3552	0	14920	0		14920	14920
ACA_CELY	HiC_scaffold_3301	0	14919	0		14919	14919
ACA_CELY	HiC_scaffold_3553	0	14914	0		14914	14914
ACA_CELY	HiC_scaffold_3554	0	14913	0		14913	14913
ACA_CELY	HiC_scaffold_3088	0	14905	0		14905	14905
ACA_CELY	HiC_scaffold_3555	0	14900	0		14900	14900
ACA_CELY	HiC_scaffold_3556	0	14897	0		14897	14897
ACA_CELY	HiC_scaffold_3557	0	14894	0		14894	14894
ACA_CELY	HiC_scaffold_3558	0	14891	0		14891	14891
ACA_CELY	HiC_scaffold_3559	0	14890	0		14890	14890
ACA_CELY	HiC_scaffold_3560	0	14888	0		14888	14888
ACA_CELY	HiC_scaffold_3561	0	14881	0		14881	14881
ACA_CELY	HiC_scaffold_3562	0	14880	0		14880	14880
ACA_CELY	HiC_scaffold_3563	0	14878	1	5204.75	14878	14878
ACA_CELY	HiC_scaffold_3564	0	14874	0		14874	14874
ACA_CELY	HiC_scaffold_3565	0	14869	0		14869	14869
ACA_CELY	HiC_scaffold_3566	0	14868	0		14868	14868
ACA_CELY	HiC_scaffold_3567	0	14865	0		14865	14865
ACA_CELY	HiC_scaffold_3568	0	14864	2	3081.06	14864	14864
ACA_CELY	HiC_scaffold_3569	0	14861	0		14861	14861
ACA_CELY	HiC_scaffold_3570	0	14854	0		14854	14854
ACA_CELY	HiC_scaffold_3571	0	14847	0		14847	14847
ACA_CELY	HiC_scaffold_3572	0	14835	0		14835	14835
ACA_CELY	HiC_scaffold_3573	0	14832	0		14832	14832
ACA_CELY	HiC_scaffold_3574	0	14815	0		14815	14815
ACA_CELY	HiC_scaffold_2887	0	14793	0		14793	14793
ACA_CELY	HiC_scaffold_3575	0	14793	0		14793	14793
ACA_CELY	HiC_scaffold_3576	0	14787	0		14787	14787
ACA_CELY	HiC_scaffold_3272	0	14777	0		14777	14777
ACA_CELY	HiC_scaffold_3577	0	14773	0		14773	14773
ACA_CELY	HiC_scaffold_3578	0	14767	0		14767	14767
ACA_CELY	HiC_scaffold_3579	0	14759	0		14759	14759
ACA_CELY	HiC_scaffold_3580	0	14753	0		14753	14753
ACA_CELY	HiC_scaffold_3581	0	14739	0		14739	14739
ACA_CELY	HiC_scaffold_3582	0	14738	0		14738	14738
ACA_CELY	HiC_scaffold_3583	0	14727	0		14727	14727
ACA_CELY	HiC_scaffold_3584	0	14718	0		14718	14718
ACA_CELY	HiC_scaffold_3585	0	14717	0		14717	14717
ACA_CELY	HiC_scaffold_3586	0	14717	0		14717	14717
ACA_CELY	HiC_scaffold_3587	0	14710	0		14710	14710
ACA_CELY	HiC_scaffold_3086	0	14709	0		14709	14709
ACA_CELY	HiC_scaffold_3588	0	14706	0		14706	14706
ACA_CELY	HiC_scaffold_3589	0	14704	0		14704	14704
ACA_CELY	HiC_scaffold_3590	0	14699	0		14699	14699
ACA_CELY	HiC_scaffold_2723	0	14696	1	452.585	14696	14696
ACA_CELY	HiC_scaffold_3591	0	14690	0		14690	14690
ACA_CELY	HiC_scaffold_3592	0	14689	0		14689	14689
ACA_CELY	HiC_scaffold_3593	0	14688	0		14688	14688
ACA_CELY	HiC_scaffold_3594	0	14687	0		14687	14687
ACA_CELY	HiC_scaffold_3595	0	14687	1	5645.47	14687	14687
ACA_CELY	HiC_scaffold_3596	0	14685	0		14685	14685
ACA_CELY	HiC_scaffold_3597	0	14667	0		14667	14667
ACA_CELY	HiC_scaffold_3598	0	14667	1	7029.1	14667	14667
ACA_CELY	HiC_scaffold_3599	0	14665	0		14665	14665
ACA_CELY	HiC_scaffold_3600	0	14661	0		14661	14661
ACA_CELY	HiC_scaffold_2828	0	14657	0		14657	14657
ACA_CELY	HiC_scaffold_3305	0	14649	0		14649	14649
ACA_CELY	HiC_scaffold_3601	0	14648	0		14648	14648
ACA_CELY	HiC_scaffold_3602	0	14639	0		14639	14639
ACA_CELY	HiC_scaffold_3603	0	14639	0		14639	14639
ACA_CELY	HiC_scaffold_3604	0	14638	0		14638	14638
ACA_CELY	HiC_scaffold_3605	0	14635	0		14635	14635
ACA_CELY	HiC_scaffold_2116	0	14632	0		14632	14632
ACA_CELY	HiC_scaffold_7861	0	14631	0		14631	14631
ACA_CELY	HiC_scaffold_3451	0	14625	0		14625	14625
ACA_CELY	HiC_scaffold_3606	0	14623	0		14623	14623
ACA_CELY	HiC_scaffold_3607	0	14615	0		14615	14615
ACA_CELY	HiC_scaffold_3608	0	14610	1	4157.19	14610	14610
ACA_CELY	HiC_scaffold_3609	0	14610	0		14610	14610
ACA_CELY	HiC_scaffold_3296	0	14588	0		14588	14588
ACA_CELY	HiC_scaffold_3610	0	14577	0		14577	14577
ACA_CELY	HiC_scaffold_3611	0	14569	0		14569	14569
ACA_CELY	HiC_scaffold_3612	0	14560	0		14560	14560
ACA_CELY	HiC_scaffold_3613	0	14547	0		14547	14547
ACA_CELY	HiC_scaffold_3614	0	14543	0		14543	14543
ACA_CELY	HiC_scaffold_3615	0	14527	0		14527	14527
ACA_CELY	HiC_scaffold_3616	0	14526	0		14526	14526
ACA_CELY	HiC_scaffold_3617	0	14522	0		14522	14522
ACA_CELY	HiC_scaffold_3618	0	14515	0		14515	14515
ACA_CELY	HiC_scaffold_3037	0	14511	0		14511	14511
ACA_CELY	HiC_scaffold_3476	0	14492	0		14492	14492
ACA_CELY	HiC_scaffold_3619	0	14492	0		14492	14492
ACA_CELY	HiC_scaffold_3620	0	14484	0		14484	14484
ACA_CELY	HiC_scaffold_2343	0	14476	0		14476	14476
ACA_CELY	HiC_scaffold_3621	0	14475	0		14475	14475
ACA_CELY	HiC_scaffold_3622	0	14464	0		14464	14464
ACA_CELY	HiC_scaffold_3196	0	14455	0		14455	14455
ACA_CELY	HiC_scaffold_3623	0	14453	0		14453	14453
ACA_CELY	HiC_scaffold_3624	0	14450	0		14450	14450
ACA_CELY	HiC_scaffold_3625	0	14443	0		14443	14443
ACA_CELY	HiC_scaffold_3626	0	14440	0		14440	14440
ACA_CELY	HiC_scaffold_3627	0	14433	0		14433	14433
ACA_CELY	HiC_scaffold_2582	0	14432	1	1564.95	14432	14432
ACA_CELY	HiC_scaffold_3628	0	14431	0		14431	14431
ACA_CELY	HiC_scaffold_3629	0	14424	0		14424	14424
ACA_CELY	HiC_scaffold_3630	0	14418	0		14418	14418
ACA_CELY	HiC_scaffold_3631	0	14414	0		14414	14414
ACA_CELY	HiC_scaffold_3632	0	14414	0		14414	14414
ACA_CELY	HiC_scaffold_3633	0	14409	0		14409	14409
ACA_CELY	HiC_scaffold_3634	0	14408	0		14408	14408
ACA_CELY	HiC_scaffold_3635	0	14402	0		14402	14402
ACA_CELY	HiC_scaffold_3636	0	14396	0		14396	14396
ACA_CELY	HiC_scaffold_3637	0	14395	0		14395	14395
ACA_CELY	HiC_scaffold_3638	0	14392	0		14392	14392
ACA_CELY	HiC_scaffold_3639	0	14389	0		14389	14389
ACA_CELY	HiC_scaffold_3640	0	14388	0		14388	14388
ACA_CELY	HiC_scaffold_3641	0	14387	0		14387	14387
ACA_CELY	HiC_scaffold_3642	0	14382	0		14382	14382
ACA_CELY	HiC_scaffold_3643	0	14375	0		14375	14375
ACA_CELY	HiC_scaffold_3430	0	14374	0		14374	14374
ACA_CELY	HiC_scaffold_3644	0	14371	0		14371	14371
ACA_CELY	HiC_scaffold_3645	0	14369	0		14369	14369
ACA_CELY	HiC_scaffold_3646	0	14365	0		14365	14365
ACA_CELY	HiC_scaffold_3647	0	14362	0		14362	14362
ACA_CELY	HiC_scaffold_3648	0	14353	0		14353	14353
ACA_CELY	HiC_scaffold_3649	0	14337	0		14337	14337
ACA_CELY	HiC_scaffold_3650	0	14333	0		14333	14333
ACA_CELY	HiC_scaffold_3465	0	14332	0		14332	14332
ACA_CELY	HiC_scaffold_3651	0	14332	0		14332	14332
ACA_CELY	HiC_scaffold_3652	0	14327	0		14327	14327
ACA_CELY	HiC_scaffold_3653	0	14323	0		14323	14323
ACA_CELY	HiC_scaffold_3654	0	14315	0		14315	14315
ACA_CELY	HiC_scaffold_3655	0	14308	0		14308	14308
ACA_CELY	HiC_scaffold_3656	0	14302	0		14302	14302
ACA_CELY	HiC_scaffold_3657	0	14299	0		14299	14299
ACA_CELY	HiC_scaffold_3658	0	14285	0		14285	14285
ACA_CELY	HiC_scaffold_3659	0	14285	0		14285	14285
ACA_CELY	HiC_scaffold_3660	0	14281	0		14281	14281
ACA_CELY	HiC_scaffold_3661	0	14273	0		14273	14273
ACA_CELY	HiC_scaffold_2794	0	14266	0		14266	14266
ACA_CELY	HiC_scaffold_3662	0	14266	0		14266	14266
ACA_CELY	HiC_scaffold_3663	0	14262	0		14262	14262
ACA_CELY	HiC_scaffold_2855	0	14256	0		14256	14256
ACA_CELY	HiC_scaffold_3664	0	14250	0		14250	14250
ACA_CELY	HiC_scaffold_3665	0	14242	0		14242	14242
ACA_CELY	HiC_scaffold_3666	0	14236	0		14236	14236
ACA_CELY	HiC_scaffold_3667	0	14235	0		14235	14235
ACA_CELY	HiC_scaffold_3516	0	14230	0		14230	14230
ACA_CELY	HiC_scaffold_3030	0	14228	0		14228	14228
ACA_CELY	HiC_scaffold_3668	0	14219	1	6306.67	14219	14219
ACA_CELY	HiC_scaffold_3669	0	14195	0		14195	14195
ACA_CELY	HiC_scaffold_3670	0	14194	0		14194	14194
ACA_CELY	HiC_scaffold_3671	0	14187	0		14187	14187
ACA_CELY	HiC_scaffold_3672	0	14184	0		14184	14184
ACA_CELY	HiC_scaffold_3673	0	14171	0		14171	14171
ACA_CELY	HiC_scaffold_3674	0	14169	0		14169	14169
ACA_CELY	HiC_scaffold_3675	0	14160	0		14160	14160
ACA_CELY	HiC_scaffold_3676	0	14159	0		14159	14159
ACA_CELY	HiC_scaffold_3515	0	14157	0		14157	14157
ACA_CELY	HiC_scaffold_3677	0	14155	0		14155	14155
ACA_CELY	HiC_scaffold_591	0	14154	0		14154	14154
ACA_CELY	HiC_scaffold_3678	0	14151	0		14151	14151
ACA_CELY	HiC_scaffold_3679	0	14149	1	5835.79	14149	14149
ACA_CELY	HiC_scaffold_2601	0	14147	0		14147	14147
ACA_CELY	HiC_scaffold_3680	0	14141	0		14141	14141
ACA_CELY	HiC_scaffold_3681	0	14136	0		14136	14136
ACA_CELY	HiC_scaffold_3682	0	14136	0		14136	14136
ACA_CELY	HiC_scaffold_3683	0	14128	0		14128	14128
ACA_CELY	HiC_scaffold_3684	0	14128	0		14128	14128
ACA_CELY	HiC_scaffold_3685	0	14123	0		14123	14123
ACA_CELY	HiC_scaffold_3686	0	14116	0		14116	14116
ACA_CELY	HiC_scaffold_3687	0	14115	0		14115	14115
ACA_CELY	HiC_scaffold_3688	0	14113	0		14113	14113
ACA_CELY	HiC_scaffold_3689	0	14105	0		14105	14105
ACA_CELY	HiC_scaffold_2624	0	14104	0		14104	14104
ACA_CELY	HiC_scaffold_3690	0	14100	0		14100	14100
ACA_CELY	HiC_scaffold_3691	0	14094	0		14094	14094
ACA_CELY	HiC_scaffold_3692	0	14093	0		14093	14093
ACA_CELY	HiC_scaffold_3693	0	14090	0		14090	14090
ACA_CELY	HiC_scaffold_3694	0	14090	0		14090	14090
ACA_CELY	HiC_scaffold_3695	0	14081	0		14081	14081
ACA_CELY	HiC_scaffold_3696	0	14080	0		14080	14080
ACA_CELY	HiC_scaffold_3697	0	14079	0		14079	14079
ACA_CELY	HiC_scaffold_3243	0	14071	0		14071	14071
ACA_CELY	HiC_scaffold_3698	0	14064	0		14064	14064
ACA_CELY	HiC_scaffold_3699	0	14063	0		14063	14063
ACA_CELY	HiC_scaffold_3700	0	14062	0		14062	14062
ACA_CELY	HiC_scaffold_3463	0	14060	0		14060	14060
ACA_CELY	HiC_scaffold_2933	0	14059	0		14059	14059
ACA_CELY	HiC_scaffold_3701	0	14058	0		14058	14058
ACA_CELY	HiC_scaffold_3702	0	14057	1	6985.54	14057	14057
ACA_CELY	HiC_scaffold_3703	0	14045	0		14045	14045
ACA_CELY	HiC_scaffold_3704	0	14042	0		14042	14042
ACA_CELY	HiC_scaffold_3705	0	14040	0		14040	14040
ACA_CELY	HiC_scaffold_3706	0	14037	0		14037	14037
ACA_CELY	HiC_scaffold_3707	0	14030	0		14030	14030
ACA_CELY	HiC_scaffold_3708	0	14029	0		14029	14029
ACA_CELY	HiC_scaffold_3709	0	14028	0		14028	14028
ACA_CELY	HiC_scaffold_3710	0	14012	0		14012	14012
ACA_CELY	HiC_scaffold_3711	0	14009	0		14009	14009
ACA_CELY	HiC_scaffold_2053	0	14008	0		14008	14008
ACA_CELY	HiC_scaffold_3712	0	14006	1	6987.15	14006	14006
ACA_CELY	HiC_scaffold_3713	0	14006	0		14006	14006
ACA_CELY	HiC_scaffold_3714	0	14005	0		14005	14005
ACA_CELY	HiC_scaffold_3269	0	14004	0		14004	14004
ACA_CELY	HiC_scaffold_3715	0	14004	0		14004	14004
ACA_CELY	HiC_scaffold_3716	0	14002	0		14002	14002
ACA_CELY	HiC_scaffold_103	0	14000	0		14000	14000
ACA_CELY	HiC_scaffold_1319	0	14000	0		14000	14000
ACA_CELY	HiC_scaffold_1679	0	14000	0		14000	14000
ACA_CELY	HiC_scaffold_1921	0	14000	0		14000	14000
ACA_CELY	HiC_scaffold_2007	0	14000	0		14000	14000
ACA_CELY	HiC_scaffold_2103	0	14000	0		14000	14000
ACA_CELY	HiC_scaffold_2265	0	14000	0		14000	14000
ACA_CELY	HiC_scaffold_2267	0	14000	0		14000	14000
ACA_CELY	HiC_scaffold_228	0	14000	0		14000	14000
ACA_CELY	HiC_scaffold_2334	0	14000	0		14000	14000
ACA_CELY	HiC_scaffold_2656	0	14000	0		14000	14000
ACA_CELY	HiC_scaffold_2899	0	14000	0		14000	14000
ACA_CELY	HiC_scaffold_294	0	14000	0		14000	14000
ACA_CELY	HiC_scaffold_3154	0	14000	0		14000	14000
ACA_CELY	HiC_scaffold_317	0	14000	0		14000	14000
ACA_CELY	HiC_scaffold_333	0	14000	0		14000	14000
ACA_CELY	HiC_scaffold_469	0	14000	0		14000	14000
ACA_CELY	HiC_scaffold_587	0	14000	0		14000	14000
ACA_CELY	HiC_scaffold_970	0	14000	1	6534.31	14000	14000
ACA_CELY	HiC_scaffold_3717	0	13998	0		13998	13998
ACA_CELY	HiC_scaffold_3718	0	13997	0		13997	13997
ACA_CELY	HiC_scaffold_1111	0	13996	0		13996	13996
ACA_CELY	HiC_scaffold_3719	0	13992	0		13992	13992
ACA_CELY	HiC_scaffold_3720	0	13990	0		13990	13990
ACA_CELY	HiC_scaffold_3721	0	13983	0		13983	13983
ACA_CELY	HiC_scaffold_3722	0	13983	0		13983	13983
ACA_CELY	HiC_scaffold_3723	0	13974	0		13974	13974
ACA_CELY	HiC_scaffold_3724	0	13971	0		13971	13971
ACA_CELY	HiC_scaffold_3725	0	13971	1	6344.54	13971	13971
ACA_CELY	HiC_scaffold_3483	0	13960	0		13960	13960
ACA_CELY	HiC_scaffold_3726	0	13958	0		13958	13958
ACA_CELY	HiC_scaffold_3413	0	13957	1	6892.87	13957	13957
ACA_CELY	HiC_scaffold_2938	0	13938	0		13938	13938
ACA_CELY	HiC_scaffold_3433	0	13929	0		13929	13929
ACA_CELY	HiC_scaffold_3727	0	13927	0		13927	13927
ACA_CELY	HiC_scaffold_3728	0	13926	0		13926	13926
ACA_CELY	HiC_scaffold_3729	0	13924	0		13924	13924
ACA_CELY	HiC_scaffold_1825	0	13914	0		13914	13914
ACA_CELY	HiC_scaffold_3730	0	13900	0		13900	13900
ACA_CELY	HiC_scaffold_3731	0	13900	0		13900	13900
ACA_CELY	HiC_scaffold_3732	0	13894	0		13894	13894
ACA_CELY	HiC_scaffold_3192	0	13887	0		13887	13887
ACA_CELY	HiC_scaffold_3733	0	13886	0		13886	13886
ACA_CELY	HiC_scaffold_3734	0	13876	0		13876	13876
ACA_CELY	HiC_scaffold_3735	0	13873	0		13873	13873
ACA_CELY	HiC_scaffold_3736	0	13871	0		13871	13871
ACA_CELY	HiC_scaffold_3737	0	13869	1	6234.48	13869	13869
ACA_CELY	HiC_scaffold_3738	0	13860	0		13860	13860
ACA_CELY	HiC_scaffold_3739	0	13858	0		13858	13858
ACA_CELY	HiC_scaffold_3740	0	13857	0		13857	13857
ACA_CELY	HiC_scaffold_3318	0	13839	0		13839	13839
ACA_CELY	HiC_scaffold_7887	0	13824	0		13824	13824
ACA_CELY	HiC_scaffold_3284	0	13812	0		13812	13812
ACA_CELY	HiC_scaffold_3741	0	13807	0		13807	13807
ACA_CELY	HiC_scaffold_3133	0	13804	0		13804	13804
ACA_CELY	HiC_scaffold_3742	0	13786	0		13786	13786
ACA_CELY	HiC_scaffold_3743	0	13768	0		13768	13768
ACA_CELY	HiC_scaffold_3744	0	13763	0		13763	13763
ACA_CELY	HiC_scaffold_2911	0	13756	0		13756	13756
ACA_CELY	HiC_scaffold_3745	0	13741	1	6305.22	13741	13741
ACA_CELY	HiC_scaffold_2161	0	13734	0		13734	13734
ACA_CELY	HiC_scaffold_3746	0	13734	0		13734	13734
ACA_CELY	HiC_scaffold_3747	0	13733	0		13733	13733
ACA_CELY	HiC_scaffold_2902	0	13732	0		13732	13732
ACA_CELY	HiC_scaffold_3748	0	13729	0		13729	13729
ACA_CELY	HiC_scaffold_3749	0	13728	0		13728	13728
ACA_CELY	HiC_scaffold_3750	0	13728	0		13728	13728
ACA_CELY	HiC_scaffold_3751	0	13705	0		13705	13705
ACA_CELY	HiC_scaffold_3752	0	13700	0		13700	13700
ACA_CELY	HiC_scaffold_3253	0	13698	0		13698	13698
ACA_CELY	HiC_scaffold_3753	0	13689	0		13689	13689
ACA_CELY	HiC_scaffold_3754	0	13681	0		13681	13681
ACA_CELY	HiC_scaffold_3755	0	13681	0		13681	13681
ACA_CELY	HiC_scaffold_3756	0	13672	0		13672	13672
ACA_CELY	HiC_scaffold_3757	0	13655	0		13655	13655
ACA_CELY	HiC_scaffold_3758	0	13650	0		13650	13650
ACA_CELY	HiC_scaffold_3759	0	13634	0		13634	13634
ACA_CELY	HiC_scaffold_3760	0	13631	0		13631	13631
ACA_CELY	HiC_scaffold_3761	0	13628	0		13628	13628
ACA_CELY	HiC_scaffold_3762	0	13622	0		13622	13622
ACA_CELY	HiC_scaffold_3763	0	13612	0		13612	13612
ACA_CELY	HiC_scaffold_3764	0	13607	0		13607	13607
ACA_CELY	HiC_scaffold_3765	0	13597	0		13597	13597
ACA_CELY	HiC_scaffold_520	0	13591	0		13591	13591
ACA_CELY	HiC_scaffold_3766	0	13589	0		13589	13589
ACA_CELY	HiC_scaffold_3767	0	13585	1	6432.8	13585	13585
ACA_CELY	HiC_scaffold_3392	0	13577	0		13577	13577
ACA_CELY	HiC_scaffold_3768	0	13570	0		13570	13570
ACA_CELY	HiC_scaffold_3769	0	13563	0		13563	13563
ACA_CELY	HiC_scaffold_3770	0	13560	0		13560	13560
ACA_CELY	HiC_scaffold_2852	0	13558	0		13558	13558
ACA_CELY	HiC_scaffold_3771	0	13556	0		13556	13556
ACA_CELY	HiC_scaffold_3772	0	13552	0		13552	13552
ACA_CELY	HiC_scaffold_3773	0	13549	0		13549	13549
ACA_CELY	HiC_scaffold_2792	0	13534	0		13534	13534
ACA_CELY	HiC_scaffold_3774	0	13533	0		13533	13533
ACA_CELY	HiC_scaffold_3775	0	13530	1	2341.53	13530	13530
ACA_CELY	HiC_scaffold_3776	0	13530	0		13530	13530
ACA_CELY	HiC_scaffold_3777	0	13530	0		13530	13530
ACA_CELY	HiC_scaffold_3778	0	13515	0		13515	13515
ACA_CELY	HiC_scaffold_3226	0	13513	0		13513	13513
ACA_CELY	HiC_scaffold_3779	0	13513	0		13513	13513
ACA_CELY	HiC_scaffold_3780	0	13508	0		13508	13508
ACA_CELY	HiC_scaffold_3781	0	13505	0		13505	13505
ACA_CELY	HiC_scaffold_3782	0	13498	0		13498	13498
ACA_CELY	HiC_scaffold_3783	0	13487	0		13487	13487
ACA_CELY	HiC_scaffold_3784	0	13483	0		13483	13483
ACA_CELY	HiC_scaffold_2012	0	13479	0		13479	13479
ACA_CELY	HiC_scaffold_3785	0	13477	0		13477	13477
ACA_CELY	HiC_scaffold_3786	0	13475	0		13475	13475
ACA_CELY	HiC_scaffold_3787	0	13475	0		13475	13475
ACA_CELY	HiC_scaffold_3788	0	13474	0		13474	13474
ACA_CELY	HiC_scaffold_3789	0	13473	0		13473	13473
ACA_CELY	HiC_scaffold_2339	0	13468	0		13468	13468
ACA_CELY	HiC_scaffold_7706	0	13466	0		13466	13466
ACA_CELY	HiC_scaffold_3790	0	13464	0		13464	13464
ACA_CELY	HiC_scaffold_3791	0	13451	0		13451	13451
ACA_CELY	HiC_scaffold_3792	0	13444	0		13444	13444
ACA_CELY	HiC_scaffold_3793	0	13441	0		13441	13441
ACA_CELY	HiC_scaffold_3794	0	13439	0		13439	13439
ACA_CELY	HiC_scaffold_3795	0	13438	1	3718.78	13438	13438
ACA_CELY	HiC_scaffold_3796	0	13438	0		13438	13438
ACA_CELY	HiC_scaffold_3797	0	13436	0		13436	13436
ACA_CELY	HiC_scaffold_3798	0	13395	0		13395	13395
ACA_CELY	HiC_scaffold_7818	0	13386	0		13386	13386
ACA_CELY	HiC_scaffold_3215	0	13385	0		13385	13385
ACA_CELY	HiC_scaffold_3799	0	13381	0		13381	13381
ACA_CELY	HiC_scaffold_3800	0	13381	0		13381	13381
ACA_CELY	HiC_scaffold_3801	0	13378	0		13378	13378
ACA_CELY	HiC_scaffold_3802	0	13373	0		13373	13373
ACA_CELY	HiC_scaffold_3803	0	13363	0		13363	13363
ACA_CELY	HiC_scaffold_2141	0	13361	0		13361	13361
ACA_CELY	HiC_scaffold_3804	0	13360	0		13360	13360
ACA_CELY	HiC_scaffold_1706	0	13343	0		13343	13343
ACA_CELY	HiC_scaffold_3805	0	13340	0		13340	13340
ACA_CELY	HiC_scaffold_3806	0	13336	0		13336	13336
ACA_CELY	HiC_scaffold_3043	0	13329	0		13329	13329
ACA_CELY	HiC_scaffold_2572	0	13321	0		13321	13321
ACA_CELY	HiC_scaffold_3807	0	13306	0		13306	13306
ACA_CELY	HiC_scaffold_3808	0	13305	0		13305	13305
ACA_CELY	HiC_scaffold_3809	0	13298	0		13298	13298
ACA_CELY	HiC_scaffold_3810	0	13298	0		13298	13298
ACA_CELY	HiC_scaffold_3811	0	13293	0		13293	13293
ACA_CELY	HiC_scaffold_3812	0	13283	0		13283	13283
ACA_CELY	HiC_scaffold_3813	0	13282	0		13282	13282
ACA_CELY	HiC_scaffold_2415	0	13281	0		13281	13281
ACA_CELY	HiC_scaffold_3814	0	13281	0		13281	13281
ACA_CELY	HiC_scaffold_3815	0	13280	0		13280	13280
ACA_CELY	HiC_scaffold_3816	0	13276	0		13276	13276
ACA_CELY	HiC_scaffold_3817	0	13247	0		13247	13247
ACA_CELY	HiC_scaffold_1229	0	13244	0		13244	13244
ACA_CELY	HiC_scaffold_3235	0	13233	0		13233	13233
ACA_CELY	HiC_scaffold_3818	0	13233	0		13233	13233
ACA_CELY	HiC_scaffold_3819	0	13228	0		13228	13228
ACA_CELY	HiC_scaffold_3820	0	13227	0		13227	13227
ACA_CELY	HiC_scaffold_3821	0	13221	0		13221	13221
ACA_CELY	HiC_scaffold_3822	0	13193	0		13193	13193
ACA_CELY	HiC_scaffold_3197	0	13187	0		13187	13187
ACA_CELY	HiC_scaffold_3823	0	13186	0		13186	13186
ACA_CELY	HiC_scaffold_3824	0	13183	0		13183	13183
ACA_CELY	HiC_scaffold_3825	0	13177	0		13177	13177
ACA_CELY	HiC_scaffold_3826	0	13165	0		13165	13165
ACA_CELY	HiC_scaffold_3827	0	13163	1	4078.5	13163	13163
ACA_CELY	HiC_scaffold_3828	0	13153	0		13153	13153
ACA_CELY	HiC_scaffold_3829	0	13149	0		13149	13149
ACA_CELY	HiC_scaffold_3830	0	13137	0		13137	13137
ACA_CELY	HiC_scaffold_3831	0	13137	0		13137	13137
ACA_CELY	HiC_scaffold_3832	0	13133	0		13133	13133
ACA_CELY	HiC_scaffold_3833	0	13129	0		13129	13129
ACA_CELY	HiC_scaffold_3834	0	13115	0		13115	13115
ACA_CELY	HiC_scaffold_3835	0	13115	0		13115	13115
ACA_CELY	HiC_scaffold_3836	0	13112	0		13112	13112
ACA_CELY	HiC_scaffold_3837	0	13111	0		13111	13111
ACA_CELY	HiC_scaffold_2908	0	13107	0		13107	13107
ACA_CELY	HiC_scaffold_3352	0	13105	0		13105	13105
ACA_CELY	HiC_scaffold_3838	0	13105	0		13105	13105
ACA_CELY	HiC_scaffold_3839	0	13101	0		13101	13101
ACA_CELY	HiC_scaffold_3840	0	13099	0		13099	13099
ACA_CELY	HiC_scaffold_3841	0	13098	0		13098	13098
ACA_CELY	HiC_scaffold_3842	0	13093	0		13093	13093
ACA_CELY	HiC_scaffold_3843	0	13082	0		13082	13082
ACA_CELY	HiC_scaffold_3844	0	13077	0		13077	13077
ACA_CELY	HiC_scaffold_3845	0	13064	0		13064	13064
ACA_CELY	HiC_scaffold_3846	0	13064	0		13064	13064
ACA_CELY	HiC_scaffold_3847	0	13062	0		13062	13062
ACA_CELY	HiC_scaffold_3848	0	13058	0		13058	13058
ACA_CELY	HiC_scaffold_2221	0	13056	0		13056	13056
ACA_CELY	HiC_scaffold_3849	0	13052	0		13052	13052
ACA_CELY	HiC_scaffold_3850	0	13050	0		13050	13050
ACA_CELY	HiC_scaffold_3851	0	13042	0		13042	13042
ACA_CELY	HiC_scaffold_3852	0	13029	0		13029	13029
ACA_CELY	HiC_scaffold_3853	0	13026	0		13026	13026
ACA_CELY	HiC_scaffold_3854	0	13017	0		13017	13017
ACA_CELY	HiC_scaffold_3855	0	13017	0		13017	13017
ACA_CELY	HiC_scaffold_3856	0	13014	0		13014	13014
ACA_CELY	HiC_scaffold_3857	0	13014	0		13014	13014
ACA_CELY	HiC_scaffold_3858	0	13012	0		13012	13012
ACA_CELY	HiC_scaffold_3859	0	13005	0		13005	13005
ACA_CELY	HiC_scaffold_3860	0	13004	0		13004	13004
ACA_CELY	HiC_scaffold_3861	0	13001	0		13001	13001
ACA_CELY	HiC_scaffold_1176	0	13000	0		13000	13000
ACA_CELY	HiC_scaffold_1381	0	13000	0		13000	13000
ACA_CELY	HiC_scaffold_1384	0	13000	0		13000	13000
ACA_CELY	HiC_scaffold_1489	0	13000	0		13000	13000
ACA_CELY	HiC_scaffold_150	0	13000	1	3547.32	13000	13000
ACA_CELY	HiC_scaffold_1567	0	13000	0		13000	13000
ACA_CELY	HiC_scaffold_1791	0	13000	0		13000	13000
ACA_CELY	HiC_scaffold_210	0	13000	0		13000	13000
ACA_CELY	HiC_scaffold_2223	0	13000	0		13000	13000
ACA_CELY	HiC_scaffold_2442	0	13000	0		13000	13000
ACA_CELY	HiC_scaffold_246	0	13000	0		13000	13000
ACA_CELY	HiC_scaffold_2486	0	13000	0		13000	13000
ACA_CELY	HiC_scaffold_2785	0	13000	0		13000	13000
ACA_CELY	HiC_scaffold_281	0	13000	0		13000	13000
ACA_CELY	HiC_scaffold_2864	0	13000	0		13000	13000
ACA_CELY	HiC_scaffold_2996	0	13000	0		13000	13000
ACA_CELY	HiC_scaffold_3094	0	13000	0		13000	13000
ACA_CELY	HiC_scaffold_3163	0	13000	0		13000	13000
ACA_CELY	HiC_scaffold_3247	0	13000	0		13000	13000
ACA_CELY	HiC_scaffold_3281	0	13000	1	1770.11	13000	13000
ACA_CELY	HiC_scaffold_3424	0	13000	0		13000	13000
ACA_CELY	HiC_scaffold_356	0	13000	0		13000	13000
ACA_CELY	HiC_scaffold_360	0	13000	0		13000	13000
ACA_CELY	HiC_scaffold_3862	0	13000	0		13000	13000
ACA_CELY	HiC_scaffold_387	0	13000	0		13000	13000
ACA_CELY	HiC_scaffold_424	0	13000	0		13000	13000
ACA_CELY	HiC_scaffold_614	0	13000	0		13000	13000
ACA_CELY	HiC_scaffold_936	0	13000	0		13000	13000
ACA_CELY	HiC_scaffold_3863	0	12999	0		12999	12999
ACA_CELY	HiC_scaffold_3864	0	12998	0		12998	12998
ACA_CELY	HiC_scaffold_3865	0	12996	0		12996	12996
ACA_CELY	HiC_scaffold_7665	0	12991	0		12991	12991
ACA_CELY	HiC_scaffold_3054	0	12990	0		12990	12990
ACA_CELY	HiC_scaffold_2216	0	12987	0		12987	12987
ACA_CELY	HiC_scaffold_3866	0	12975	0		12975	12975
ACA_CELY	HiC_scaffold_3867	0	12967	0		12967	12967
ACA_CELY	HiC_scaffold_3442	0	12966	0		12966	12966
ACA_CELY	HiC_scaffold_3868	0	12963	0		12963	12963
ACA_CELY	HiC_scaffold_3869	0	12959	0		12959	12959
ACA_CELY	HiC_scaffold_3870	0	12958	0		12958	12958
ACA_CELY	HiC_scaffold_3871	0	12957	0		12957	12957
ACA_CELY	HiC_scaffold_3872	0	12950	0		12950	12950
ACA_CELY	HiC_scaffold_3873	0	12927	0		12927	12927
ACA_CELY	HiC_scaffold_3874	0	12926	0		12926	12926
ACA_CELY	HiC_scaffold_3875	0	12911	0		12911	12911
ACA_CELY	HiC_scaffold_3876	0	12911	0		12911	12911
ACA_CELY	HiC_scaffold_3877	0	12910	0		12910	12910
ACA_CELY	HiC_scaffold_3878	0	12904	0		12904	12904
ACA_CELY	HiC_scaffold_2350	0	12896	0		12896	12896
ACA_CELY	HiC_scaffold_3879	0	12880	1	4423.85	12880	12880
ACA_CELY	HiC_scaffold_3880	0	12873	0		12873	12873
ACA_CELY	HiC_scaffold_3881	0	12866	0		12866	12866
ACA_CELY	HiC_scaffold_3882	0	12861	1	3933.69	12861	12861
ACA_CELY	HiC_scaffold_3883	0	12851	0		12851	12851
ACA_CELY	HiC_scaffold_3884	0	12844	0		12844	12844
ACA_CELY	HiC_scaffold_3885	0	12838	0		12838	12838
ACA_CELY	HiC_scaffold_3886	0	12834	0		12834	12834
ACA_CELY	HiC_scaffold_3887	0	12826	0		12826	12826
ACA_CELY	HiC_scaffold_3888	0	12825	0		12825	12825
ACA_CELY	HiC_scaffold_3889	0	12825	0		12825	12825
ACA_CELY	HiC_scaffold_3890	0	12823	0		12823	12823
ACA_CELY	HiC_scaffold_3891	0	12819	0		12819	12819
ACA_CELY	HiC_scaffold_3892	0	12798	0		12798	12798
ACA_CELY	HiC_scaffold_3893	0	12796	0		12796	12796
ACA_CELY	HiC_scaffold_3894	0	12790	0		12790	12790
ACA_CELY	HiC_scaffold_3895	0	12787	0		12787	12787
ACA_CELY	HiC_scaffold_3896	0	12785	0		12785	12785
ACA_CELY	HiC_scaffold_3509	0	12766	0		12766	12766
ACA_CELY	HiC_scaffold_3897	0	12758	0		12758	12758
ACA_CELY	HiC_scaffold_3898	0	12757	0		12757	12757
ACA_CELY	HiC_scaffold_3899	0	12748	0		12748	12748
ACA_CELY	HiC_scaffold_3468	0	12747	0		12747	12747
ACA_CELY	HiC_scaffold_3900	0	12743	0		12743	12743
ACA_CELY	HiC_scaffold_3901	0	12735	0		12735	12735
ACA_CELY	HiC_scaffold_3902	0	12725	0		12725	12725
ACA_CELY	HiC_scaffold_3903	0	12712	0		12712	12712
ACA_CELY	HiC_scaffold_3470	0	12707	0		12707	12707
ACA_CELY	HiC_scaffold_3904	0	12700	0		12700	12700
ACA_CELY	HiC_scaffold_3531	0	12699	0		12699	12699
ACA_CELY	HiC_scaffold_2380	0	12697	0		12697	12697
ACA_CELY	HiC_scaffold_3905	0	12695	0		12695	12695
ACA_CELY	HiC_scaffold_3906	0	12693	0		12693	12693
ACA_CELY	HiC_scaffold_3907	0	12689	1	4140.95	12689	12689
ACA_CELY	HiC_scaffold_3908	0	12688	0		12688	12688
ACA_CELY	HiC_scaffold_3909	0	12685	0		12685	12685
ACA_CELY	HiC_scaffold_3910	0	12682	0		12682	12682
ACA_CELY	HiC_scaffold_3911	0	12678	0		12678	12678
ACA_CELY	HiC_scaffold_3378	0	12677	0		12677	12677
ACA_CELY	HiC_scaffold_3912	0	12677	0		12677	12677
ACA_CELY	HiC_scaffold_3913	0	12676	0		12676	12676
ACA_CELY	HiC_scaffold_3914	0	12668	0		12668	12668
ACA_CELY	HiC_scaffold_3915	0	12663	0		12663	12663
ACA_CELY	HiC_scaffold_2987	0	12657	0		12657	12657
ACA_CELY	HiC_scaffold_3916	0	12654	0		12654	12654
ACA_CELY	HiC_scaffold_3917	0	12646	0		12646	12646
ACA_CELY	HiC_scaffold_3918	0	12639	0		12639	12639
ACA_CELY	HiC_scaffold_3919	0	12635	0		12635	12635
ACA_CELY	HiC_scaffold_3920	0	12635	0		12635	12635
ACA_CELY	HiC_scaffold_3921	0	12635	0		12635	12635
ACA_CELY	HiC_scaffold_3922	0	12621	0		12621	12621
ACA_CELY	HiC_scaffold_3923	0	12609	0		12609	12609
ACA_CELY	HiC_scaffold_3924	0	12607	0		12607	12607
ACA_CELY	HiC_scaffold_3925	0	12603	1	5475.2	12603	12603
ACA_CELY	HiC_scaffold_3926	0	12600	0		12600	12600
ACA_CELY	HiC_scaffold_3927	0	12592	0		12592	12592
ACA_CELY	HiC_scaffold_3928	0	12584	0		12584	12584
ACA_CELY	HiC_scaffold_3508	0	12578	1	4030.88	12578	12578
ACA_CELY	HiC_scaffold_3929	0	12575	0		12575	12575
ACA_CELY	HiC_scaffold_3930	0	12575	0		12575	12575
ACA_CELY	HiC_scaffold_3931	0	12561	0		12561	12561
ACA_CELY	HiC_scaffold_3932	0	12560	0		12560	12560
ACA_CELY	HiC_scaffold_3933	0	12543	0		12543	12543
ACA_CELY	HiC_scaffold_3934	0	12534	0		12534	12534
ACA_CELY	HiC_scaffold_3935	0	12524	0		12524	12524
ACA_CELY	HiC_scaffold_3936	0	12524	0		12524	12524
ACA_CELY	HiC_scaffold_3937	0	12520	0		12520	12520
ACA_CELY	HiC_scaffold_3938	0	12511	0		12511	12511
ACA_CELY	HiC_scaffold_3939	0	12502	0		12502	12502
ACA_CELY	HiC_scaffold_3940	0	12495	0		12495	12495
ACA_CELY	HiC_scaffold_3941	0	12494	0		12494	12494
ACA_CELY	HiC_scaffold_1874	0	12490	0		12490	12490
ACA_CELY	HiC_scaffold_3942	0	12490	0		12490	12490
ACA_CELY	HiC_scaffold_3943	0	12477	0		12477	12477
ACA_CELY	HiC_scaffold_3944	0	12476	0		12476	12476
ACA_CELY	HiC_scaffold_3945	0	12469	0		12469	12469
ACA_CELY	HiC_scaffold_3946	0	12460	0		12460	12460
ACA_CELY	HiC_scaffold_3947	0	12459	0		12459	12459
ACA_CELY	HiC_scaffold_3948	0	12459	0		12459	12459
ACA_CELY	HiC_scaffold_3492	0	12446	0		12446	12446
ACA_CELY	HiC_scaffold_3949	0	12439	0		12439	12439
ACA_CELY	HiC_scaffold_3950	0	12433	0		12433	12433
ACA_CELY	HiC_scaffold_3951	0	12430	0		12430	12430
ACA_CELY	HiC_scaffold_3952	0	12423	0		12423	12423
ACA_CELY	HiC_scaffold_3953	0	12421	0		12421	12421
ACA_CELY	HiC_scaffold_3954	0	12418	0		12418	12418
ACA_CELY	HiC_scaffold_3955	0	12417	0		12417	12417
ACA_CELY	HiC_scaffold_2714	0	12410	0		12410	12410
ACA_CELY	HiC_scaffold_3956	0	12404	0		12404	12404
ACA_CELY	HiC_scaffold_3300	0	12400	0		12400	12400
ACA_CELY	HiC_scaffold_3957	0	12400	0		12400	12400
ACA_CELY	HiC_scaffold_3958	0	12390	1	5485.3	12390	12390
ACA_CELY	HiC_scaffold_3959	0	12390	0		12390	12390
ACA_CELY	HiC_scaffold_3960	0	12387	0		12387	12387
ACA_CELY	HiC_scaffold_3961	0	12386	0		12386	12386
ACA_CELY	HiC_scaffold_3962	0	12384	0		12384	12384
ACA_CELY	HiC_scaffold_3963	0	12376	0		12376	12376
ACA_CELY	HiC_scaffold_3964	0	12374	0		12374	12374
ACA_CELY	HiC_scaffold_3965	0	12369	0		12369	12369
ACA_CELY	HiC_scaffold_2169	0	12368	0		12368	12368
ACA_CELY	HiC_scaffold_3966	0	12368	0		12368	12368
ACA_CELY	HiC_scaffold_3967	0	12365	0		12365	12365
ACA_CELY	HiC_scaffold_3165	0	12361	0		12361	12361
ACA_CELY	HiC_scaffold_2061	0	12357	0		12357	12357
ACA_CELY	HiC_scaffold_3968	0	12356	0		12356	12356
ACA_CELY	HiC_scaffold_3969	0	12338	0		12338	12338
ACA_CELY	HiC_scaffold_3970	0	12338	0		12338	12338
ACA_CELY	HiC_scaffold_3971	0	12336	0		12336	12336
ACA_CELY	HiC_scaffold_3972	0	12327	0		12327	12327
ACA_CELY	HiC_scaffold_3973	0	12319	0		12319	12319
ACA_CELY	HiC_scaffold_3974	0	12319	0		12319	12319
ACA_CELY	HiC_scaffold_3975	0	12317	0		12317	12317
ACA_CELY	HiC_scaffold_3976	0	12317	1	5704.27	12317	12317
ACA_CELY	HiC_scaffold_3977	0	12306	0		12306	12306
ACA_CELY	HiC_scaffold_3978	0	12303	0		12303	12303
ACA_CELY	HiC_scaffold_2726	0	12301	0		12301	12301
ACA_CELY	HiC_scaffold_3979	0	12295	0		12295	12295
ACA_CELY	HiC_scaffold_3980	0	12294	0		12294	12294
ACA_CELY	HiC_scaffold_3981	0	12281	0		12281	12281
ACA_CELY	HiC_scaffold_2085	0	12280	0		12280	12280
ACA_CELY	HiC_scaffold_3486	0	12280	0		12280	12280
ACA_CELY	HiC_scaffold_3982	0	12275	0		12275	12275
ACA_CELY	HiC_scaffold_3983	0	12261	0		12261	12261
ACA_CELY	HiC_scaffold_3984	0	12256	0		12256	12256
ACA_CELY	HiC_scaffold_3985	0	12256	0		12256	12256
ACA_CELY	HiC_scaffold_3986	0	12255	0		12255	12255
ACA_CELY	HiC_scaffold_3987	0	12254	0		12254	12254
ACA_CELY	HiC_scaffold_3988	0	12253	0		12253	12253
ACA_CELY	HiC_scaffold_3989	0	12252	0		12252	12252
ACA_CELY	HiC_scaffold_3990	0	12252	0		12252	12252
ACA_CELY	HiC_scaffold_3991	0	12247	1	2105.72	12247	12247
ACA_CELY	HiC_scaffold_2793	0	12236	0		12236	12236
ACA_CELY	HiC_scaffold_3992	0	12228	0		12228	12228
ACA_CELY	HiC_scaffold_3993	0	12227	0		12227	12227
ACA_CELY	HiC_scaffold_3994	0	12219	0		12219	12219
ACA_CELY	HiC_scaffold_3995	0	12213	0		12213	12213
ACA_CELY	HiC_scaffold_3996	0	12211	0		12211	12211
ACA_CELY	HiC_scaffold_1132	0	12207	0		12207	12207
ACA_CELY	HiC_scaffold_3997	0	12205	0		12205	12205
ACA_CELY	HiC_scaffold_3998	0	12202	0		12202	12202
ACA_CELY	HiC_scaffold_2261	0	12188	0		12188	12188
ACA_CELY	HiC_scaffold_3999	0	12182	0		12182	12182
ACA_CELY	HiC_scaffold_4000	0	12176	0		12176	12176
ACA_CELY	HiC_scaffold_4001	0	12174	0		12174	12174
ACA_CELY	HiC_scaffold_4002	0	12172	0		12172	12172
ACA_CELY	HiC_scaffold_4003	0	12165	0		12165	12165
ACA_CELY	HiC_scaffold_4004	0	12164	0		12164	12164
ACA_CELY	HiC_scaffold_4005	0	12163	0		12163	12163
ACA_CELY	HiC_scaffold_4006	0	12162	0		12162	12162
ACA_CELY	HiC_scaffold_4007	0	12162	0		12162	12162
ACA_CELY	HiC_scaffold_4008	0	12152	0		12152	12152
ACA_CELY	HiC_scaffold_4009	0	12148	0		12148	12148
ACA_CELY	HiC_scaffold_4010	0	12143	0		12143	12143
ACA_CELY	HiC_scaffold_2629	0	12142	0		12142	12142
ACA_CELY	HiC_scaffold_4011	0	12138	0		12138	12138
ACA_CELY	HiC_scaffold_4012	0	12129	0		12129	12129
ACA_CELY	HiC_scaffold_4013	0	12119	0		12119	12119
ACA_CELY	HiC_scaffold_3270	0	12109	0		12109	12109
ACA_CELY	HiC_scaffold_4014	0	12109	0		12109	12109
ACA_CELY	HiC_scaffold_4015	0	12106	0		12106	12106
ACA_CELY	HiC_scaffold_4016	0	12099	0		12099	12099
ACA_CELY	HiC_scaffold_4017	0	12091	0		12091	12091
ACA_CELY	HiC_scaffold_4018	0	12090	0		12090	12090
ACA_CELY	HiC_scaffold_4019	0	12083	0		12083	12083
ACA_CELY	HiC_scaffold_4020	0	12080	0		12080	12080
ACA_CELY	HiC_scaffold_4021	0	12074	0		12074	12074
ACA_CELY	HiC_scaffold_4022	0	12064	0		12064	12064
ACA_CELY	HiC_scaffold_4023	0	12063	0		12063	12063
ACA_CELY	HiC_scaffold_4024	0	12062	0		12062	12062
ACA_CELY	HiC_scaffold_4025	0	12060	0		12060	12060
ACA_CELY	HiC_scaffold_4026	0	12051	0		12051	12051
ACA_CELY	HiC_scaffold_4027	0	12049	0		12049	12049
ACA_CELY	HiC_scaffold_4028	0	12049	0		12049	12049
ACA_CELY	HiC_scaffold_2162	0	12047	0		12047	12047
ACA_CELY	HiC_scaffold_4029	0	12046	0		12046	12046
ACA_CELY	HiC_scaffold_4030	0	12045	0		12045	12045
ACA_CELY	HiC_scaffold_2279	0	12043	0		12043	12043
ACA_CELY	HiC_scaffold_4031	0	12041	0		12041	12041
ACA_CELY	HiC_scaffold_4032	0	12040	0		12040	12040
ACA_CELY	HiC_scaffold_4033	0	12035	0		12035	12035
ACA_CELY	HiC_scaffold_4034	0	12031	0		12031	12031
ACA_CELY	HiC_scaffold_4035	0	12026	0		12026	12026
ACA_CELY	HiC_scaffold_4036	0	12025	0		12025	12025
ACA_CELY	HiC_scaffold_4037	0	12021	0		12021	12021
ACA_CELY	HiC_scaffold_4038	0	12019	0		12019	12019
ACA_CELY	HiC_scaffold_4039	0	12019	0		12019	12019
ACA_CELY	HiC_scaffold_4040	0	12010	0		12010	12010
ACA_CELY	HiC_scaffold_4041	0	12007	0		12007	12007
ACA_CELY	HiC_scaffold_4042	0	12005	0		12005	12005
ACA_CELY	HiC_scaffold_2538	0	12004	0		12004	12004
ACA_CELY	HiC_scaffold_4043	0	12002	0		12002	12002
ACA_CELY	HiC_scaffold_107	0	12000	0		12000	12000
ACA_CELY	HiC_scaffold_1141	0	12000	0		12000	12000
ACA_CELY	HiC_scaffold_128	0	12000	0		12000	12000
ACA_CELY	HiC_scaffold_1323	0	12000	0		12000	12000
ACA_CELY	HiC_scaffold_1330	0	12000	0		12000	12000
ACA_CELY	HiC_scaffold_1360	0	12000	0		12000	12000
ACA_CELY	HiC_scaffold_1597	0	12000	0		12000	12000
ACA_CELY	HiC_scaffold_162	0	12000	0		12000	12000
ACA_CELY	HiC_scaffold_1731	0	12000	0		12000	12000
ACA_CELY	HiC_scaffold_175	0	12000	0		12000	12000
ACA_CELY	HiC_scaffold_1911	0	12000	0		12000	12000
ACA_CELY	HiC_scaffold_1963	0	12000	0		12000	12000
ACA_CELY	HiC_scaffold_201	0	12000	0		12000	12000
ACA_CELY	HiC_scaffold_2082	0	12000	0		12000	12000
ACA_CELY	HiC_scaffold_2148	0	12000	0		12000	12000
ACA_CELY	HiC_scaffold_2232	0	12000	0		12000	12000
ACA_CELY	HiC_scaffold_2407	0	12000	0		12000	12000
ACA_CELY	HiC_scaffold_2520	0	12000	0		12000	12000
ACA_CELY	HiC_scaffold_263	0	12000	0		12000	12000
ACA_CELY	HiC_scaffold_2691	0	12000	0		12000	12000
ACA_CELY	HiC_scaffold_2705	0	12000	0		12000	12000
ACA_CELY	HiC_scaffold_3395	0	12000	1	3547.32	12000	12000
ACA_CELY	HiC_scaffold_3453	0	12000	0		12000	12000
ACA_CELY	HiC_scaffold_364	0	12000	0		12000	12000
ACA_CELY	HiC_scaffold_384	0	12000	0		12000	12000
ACA_CELY	HiC_scaffold_447	0	12000	0		12000	12000
ACA_CELY	HiC_scaffold_541	0	12000	0		12000	12000
ACA_CELY	HiC_scaffold_580	0	12000	0		12000	12000
ACA_CELY	HiC_scaffold_676	0	12000	0		12000	12000
ACA_CELY	HiC_scaffold_737	0	12000	0		12000	12000
ACA_CELY	HiC_scaffold_74	0	12000	0		12000	12000
ACA_CELY	HiC_scaffold_831	0	12000	0		12000	12000
ACA_CELY	HiC_scaffold_905	0	12000	0		12000	12000
ACA_CELY	HiC_scaffold_3279	0	11997	0		11997	11997
ACA_CELY	HiC_scaffold_3520	0	11995	0		11995	11995
ACA_CELY	HiC_scaffold_4044	0	11990	0		11990	11990
ACA_CELY	HiC_scaffold_3098	0	11985	0		11985	11985
ACA_CELY	HiC_scaffold_4045	0	11977	0		11977	11977
ACA_CELY	HiC_scaffold_4046	0	11971	0		11971	11971
ACA_CELY	HiC_scaffold_4047	0	11966	0		11966	11966
ACA_CELY	HiC_scaffold_3082	0	11965	0		11965	11965
ACA_CELY	HiC_scaffold_4048	0	11961	0		11961	11961
ACA_CELY	HiC_scaffold_3387	0	11960	0		11960	11960
ACA_CELY	HiC_scaffold_4049	0	11959	0		11959	11959
ACA_CELY	HiC_scaffold_4050	0	11959	0		11959	11959
ACA_CELY	HiC_scaffold_4051	0	11956	0		11956	11956
ACA_CELY	HiC_scaffold_4052	0	11956	1	5725.32	11956	11956
ACA_CELY	HiC_scaffold_4053	0	11950	0		11950	11950
ACA_CELY	HiC_scaffold_4054	0	11947	0		11947	11947
ACA_CELY	HiC_scaffold_4055	0	11945	0		11945	11945
ACA_CELY	HiC_scaffold_4056	0	11944	0		11944	11944
ACA_CELY	HiC_scaffold_4057	0	11910	0		11910	11910
ACA_CELY	HiC_scaffold_4058	0	11907	0		11907	11907
ACA_CELY	HiC_scaffold_4059	0	11901	0		11901	11901
ACA_CELY	HiC_scaffold_4060	0	11899	0		11899	11899
ACA_CELY	HiC_scaffold_2250	0	11893	0		11893	11893
ACA_CELY	HiC_scaffold_4061	0	11893	0		11893	11893
ACA_CELY	HiC_scaffold_4062	0	11893	0		11893	11893
ACA_CELY	HiC_scaffold_4063	0	11891	0		11891	11891
ACA_CELY	HiC_scaffold_4064	0	11883	0		11883	11883
ACA_CELY	HiC_scaffold_4065	0	11883	0		11883	11883
ACA_CELY	HiC_scaffold_4066	0	11880	0		11880	11880
ACA_CELY	HiC_scaffold_4067	0	11879	0		11879	11879
ACA_CELY	HiC_scaffold_4068	0	11877	0		11877	11877
ACA_CELY	HiC_scaffold_4069	0	11875	0		11875	11875
ACA_CELY	HiC_scaffold_4070	0	11869	0		11869	11869
ACA_CELY	HiC_scaffold_4071	0	11864	0		11864	11864
ACA_CELY	HiC_scaffold_4072	0	11862	0		11862	11862
ACA_CELY	HiC_scaffold_4073	0	11854	0		11854	11854
ACA_CELY	HiC_scaffold_4074	0	11854	0		11854	11854
ACA_CELY	HiC_scaffold_4075	0	11845	0		11845	11845
ACA_CELY	HiC_scaffold_4076	0	11841	0		11841	11841
ACA_CELY	HiC_scaffold_4077	0	11840	0		11840	11840
ACA_CELY	HiC_scaffold_2277	0	11838	0		11838	11838
ACA_CELY	HiC_scaffold_4078	0	11833	0		11833	11833
ACA_CELY	HiC_scaffold_4079	0	11832	0		11832	11832
ACA_CELY	HiC_scaffold_4080	0	11831	0		11831	11831
ACA_CELY	HiC_scaffold_4081	0	11830	0		11830	11830
ACA_CELY	HiC_scaffold_874	0	11823	1	3565.33	11823	11823
ACA_CELY	HiC_scaffold_4082	0	11819	0		11819	11819
ACA_CELY	HiC_scaffold_4083	0	11814	0		11814	11814
ACA_CELY	HiC_scaffold_4084	0	11811	0		11811	11811
ACA_CELY	HiC_scaffold_4085	0	11809	0		11809	11809
ACA_CELY	HiC_scaffold_4086	0	11806	0		11806	11806
ACA_CELY	HiC_scaffold_4087	0	11803	0		11803	11803
ACA_CELY	HiC_scaffold_4088	0	11802	0		11802	11802
ACA_CELY	HiC_scaffold_4089	0	11797	0		11797	11797
ACA_CELY	HiC_scaffold_4090	0	11797	0		11797	11797
ACA_CELY	HiC_scaffold_4091	0	11792	0		11792	11792
ACA_CELY	HiC_scaffold_4092	0	11789	0		11789	11789
ACA_CELY	HiC_scaffold_4093	0	11788	0		11788	11788
ACA_CELY	HiC_scaffold_4094	0	11779	0		11779	11779
ACA_CELY	HiC_scaffold_4095	0	11778	0		11778	11778
ACA_CELY	HiC_scaffold_4096	0	11769	0		11769	11769
ACA_CELY	HiC_scaffold_4097	0	11767	0		11767	11767
ACA_CELY	HiC_scaffold_4098	0	11767	0		11767	11767
ACA_CELY	HiC_scaffold_3467	0	11766	0		11766	11766
ACA_CELY	HiC_scaffold_4099	0	11747	0		11747	11747
ACA_CELY	HiC_scaffold_4100	0	11745	0		11745	11745
ACA_CELY	HiC_scaffold_4101	0	11732	0		11732	11732
ACA_CELY	HiC_scaffold_1585	0	11726	0		11726	11726
ACA_CELY	HiC_scaffold_4102	0	11724	0		11724	11724
ACA_CELY	HiC_scaffold_4103	0	11723	0		11723	11723
ACA_CELY	HiC_scaffold_4104	0	11720	0		11720	11720
ACA_CELY	HiC_scaffold_4105	0	11715	0		11715	11715
ACA_CELY	HiC_scaffold_4106	0	11714	0		11714	11714
ACA_CELY	HiC_scaffold_4107	0	11703	0		11703	11703
ACA_CELY	HiC_scaffold_4108	0	11702	0		11702	11702
ACA_CELY	HiC_scaffold_4109	0	11702	0		11702	11702
ACA_CELY	HiC_scaffold_4110	0	11700	0		11700	11700
ACA_CELY	HiC_scaffold_4111	0	11695	0		11695	11695
ACA_CELY	HiC_scaffold_4112	0	11690	0		11690	11690
ACA_CELY	HiC_scaffold_4113	0	11681	0		11681	11681
ACA_CELY	HiC_scaffold_2826	0	11679	0		11679	11679
ACA_CELY	HiC_scaffold_4114	0	11678	0		11678	11678
ACA_CELY	HiC_scaffold_4115	0	11676	0		11676	11676
ACA_CELY	HiC_scaffold_4116	0	11676	0		11676	11676
ACA_CELY	HiC_scaffold_1225	0	11673	0		11673	11673
ACA_CELY	HiC_scaffold_4117	0	11670	0		11670	11670
ACA_CELY	HiC_scaffold_4118	0	11669	0		11669	11669
ACA_CELY	HiC_scaffold_4119	0	11661	0		11661	11661
ACA_CELY	HiC_scaffold_4120	0	11660	0		11660	11660
ACA_CELY	HiC_scaffold_4121	0	11657	0		11657	11657
ACA_CELY	HiC_scaffold_4122	0	11655	0		11655	11655
ACA_CELY	HiC_scaffold_4123	0	11645	0		11645	11645
ACA_CELY	HiC_scaffold_4124	0	11643	0		11643	11643
ACA_CELY	HiC_scaffold_4125	0	11632	1	5794.29	11632	11632
ACA_CELY	HiC_scaffold_2208	0	11629	0		11629	11629
ACA_CELY	HiC_scaffold_4126	0	11629	0		11629	11629
ACA_CELY	HiC_scaffold_4127	0	11622	0		11622	11622
ACA_CELY	HiC_scaffold_4128	0	11617	0		11617	11617
ACA_CELY	HiC_scaffold_4129	0	11612	0		11612	11612
ACA_CELY	HiC_scaffold_4130	0	11607	0		11607	11607
ACA_CELY	HiC_scaffold_4131	0	11606	0		11606	11606
ACA_CELY	HiC_scaffold_4132	0	11603	0		11603	11603
ACA_CELY	HiC_scaffold_4133	0	11595	0		11595	11595
ACA_CELY	HiC_scaffold_4134	0	11594	0		11594	11594
ACA_CELY	HiC_scaffold_4135	0	11585	0		11585	11585
ACA_CELY	HiC_scaffold_4136	0	11583	0		11583	11583
ACA_CELY	HiC_scaffold_4137	0	11583	0		11583	11583
ACA_CELY	HiC_scaffold_4138	0	11582	0		11582	11582
ACA_CELY	HiC_scaffold_4139	0	11578	0		11578	11578
ACA_CELY	HiC_scaffold_4140	0	11575	0		11575	11575
ACA_CELY	HiC_scaffold_4141	0	11572	0		11572	11572
ACA_CELY	HiC_scaffold_4142	0	11568	0		11568	11568
ACA_CELY	HiC_scaffold_4143	0	11566	0		11566	11566
ACA_CELY	HiC_scaffold_4144	0	11566	0		11566	11566
ACA_CELY	HiC_scaffold_4145	0	11564	0		11564	11564
ACA_CELY	HiC_scaffold_4146	0	11564	0		11564	11564
ACA_CELY	HiC_scaffold_4147	0	11560	0		11560	11560
ACA_CELY	HiC_scaffold_4148	0	11553	0		11553	11553
ACA_CELY	HiC_scaffold_2920	0	11549	0		11549	11549
ACA_CELY	HiC_scaffold_4149	0	11548	0		11548	11548
ACA_CELY	HiC_scaffold_4150	0	11538	0		11538	11538
ACA_CELY	HiC_scaffold_4151	0	11536	0		11536	11536
ACA_CELY	HiC_scaffold_4152	0	11520	0		11520	11520
ACA_CELY	HiC_scaffold_4153	0	11513	0		11513	11513
ACA_CELY	HiC_scaffold_4154	0	11493	0		11493	11493
ACA_CELY	HiC_scaffold_4155	0	11492	0		11492	11492
ACA_CELY	HiC_scaffold_4156	0	11492	0		11492	11492
ACA_CELY	HiC_scaffold_3186	0	11480	0		11480	11480
ACA_CELY	HiC_scaffold_4157	0	11476	0		11476	11476
ACA_CELY	HiC_scaffold_4158	0	11475	0		11475	11475
ACA_CELY	HiC_scaffold_4159	0	11474	0		11474	11474
ACA_CELY	HiC_scaffold_4160	0	11474	0		11474	11474
ACA_CELY	HiC_scaffold_4161	0	11472	0		11472	11472
ACA_CELY	HiC_scaffold_4162	0	11466	0		11466	11466
ACA_CELY	HiC_scaffold_3090	0	11460	0		11460	11460
ACA_CELY	HiC_scaffold_4163	0	11460	0		11460	11460
ACA_CELY	HiC_scaffold_4164	0	11456	0		11456	11456
ACA_CELY	HiC_scaffold_4165	0	11456	0		11456	11456
ACA_CELY	HiC_scaffold_4166	0	11455	0		11455	11455
ACA_CELY	HiC_scaffold_4167	0	11446	0		11446	11446
ACA_CELY	HiC_scaffold_4168	0	11444	0		11444	11444
ACA_CELY	HiC_scaffold_4169	0	11441	0		11441	11441
ACA_CELY	HiC_scaffold_2332	0	11438	0		11438	11438
ACA_CELY	HiC_scaffold_2180	0	11433	0		11433	11433
ACA_CELY	HiC_scaffold_4170	0	11433	0		11433	11433
ACA_CELY	HiC_scaffold_2681	0	11432	0		11432	11432
ACA_CELY	HiC_scaffold_4171	0	11422	0		11422	11422
ACA_CELY	HiC_scaffold_4172	0	11420	1	5649.37	11420	11420
ACA_CELY	HiC_scaffold_4173	0	11418	0		11418	11418
ACA_CELY	HiC_scaffold_3311	0	11414	0		11414	11414
ACA_CELY	HiC_scaffold_4174	0	11414	0		11414	11414
ACA_CELY	HiC_scaffold_4175	0	11401	0		11401	11401
ACA_CELY	HiC_scaffold_4176	0	11398	1	4231.56	11398	11398
ACA_CELY	HiC_scaffold_4177	0	11397	0		11397	11397
ACA_CELY	HiC_scaffold_4178	0	11396	0		11396	11396
ACA_CELY	HiC_scaffold_4179	0	11391	0		11391	11391
ACA_CELY	HiC_scaffold_4180	0	11386	0		11386	11386
ACA_CELY	HiC_scaffold_4181	0	11386	0		11386	11386
ACA_CELY	HiC_scaffold_4182	0	11385	0		11385	11385
ACA_CELY	HiC_scaffold_3323	0	11382	0		11382	11382
ACA_CELY	HiC_scaffold_4183	0	11381	0		11381	11381
ACA_CELY	HiC_scaffold_4184	0	11381	0		11381	11381
ACA_CELY	HiC_scaffold_4185	0	11375	0		11375	11375
ACA_CELY	HiC_scaffold_4186	0	11375	0		11375	11375
ACA_CELY	HiC_scaffold_4187	0	11365	0		11365	11365
ACA_CELY	HiC_scaffold_3021	0	11358	0		11358	11358
ACA_CELY	HiC_scaffold_4188	0	11355	0		11355	11355
ACA_CELY	HiC_scaffold_4189	0	11351	0		11351	11351
ACA_CELY	HiC_scaffold_4190	0	11350	0		11350	11350
ACA_CELY	HiC_scaffold_4191	0	11347	0		11347	11347
ACA_CELY	HiC_scaffold_1800	0	11343	0		11343	11343
ACA_CELY	HiC_scaffold_4192	0	11343	0		11343	11343
ACA_CELY	HiC_scaffold_4193	0	11340	0		11340	11340
ACA_CELY	HiC_scaffold_4194	0	11339	0		11339	11339
ACA_CELY	HiC_scaffold_4195	0	11333	0		11333	11333
ACA_CELY	HiC_scaffold_4196	0	11331	0		11331	11331
ACA_CELY	HiC_scaffold_4197	0	11327	0		11327	11327
ACA_CELY	HiC_scaffold_4198	0	11319	0		11319	11319
ACA_CELY	HiC_scaffold_4199	0	11317	0		11317	11317
ACA_CELY	HiC_scaffold_4200	0	11317	0		11317	11317
ACA_CELY	HiC_scaffold_784	0	11314	0		11314	11314
ACA_CELY	HiC_scaffold_4201	0	11311	0		11311	11311
ACA_CELY	HiC_scaffold_4202	0	11310	0		11310	11310
ACA_CELY	HiC_scaffold_4203	0	11309	0		11309	11309
ACA_CELY	HiC_scaffold_4204	0	11307	0		11307	11307
ACA_CELY	HiC_scaffold_4205	0	11307	0		11307	11307
ACA_CELY	HiC_scaffold_4206	0	11304	0		11304	11304
ACA_CELY	HiC_scaffold_4207	0	11303	0		11303	11303
ACA_CELY	HiC_scaffold_3225	0	11297	0		11297	11297
ACA_CELY	HiC_scaffold_4208	0	11292	0		11292	11292
ACA_CELY	HiC_scaffold_4209	0	11288	0		11288	11288
ACA_CELY	HiC_scaffold_4210	0	11285	0		11285	11285
ACA_CELY	HiC_scaffold_4211	0	11282	0		11282	11282
ACA_CELY	HiC_scaffold_4212	0	11277	0		11277	11277
ACA_CELY	HiC_scaffold_4213	0	11277	0		11277	11277
ACA_CELY	HiC_scaffold_3490	0	11274	0		11274	11274
ACA_CELY	HiC_scaffold_4214	0	11274	0		11274	11274
ACA_CELY	HiC_scaffold_3306	0	11269	0		11269	11269
ACA_CELY	HiC_scaffold_4215	0	11269	0		11269	11269
ACA_CELY	HiC_scaffold_3530	0	11268	0		11268	11268
ACA_CELY	HiC_scaffold_4216	0	11268	0		11268	11268
ACA_CELY	HiC_scaffold_3135	0	11267	0		11267	11267
ACA_CELY	HiC_scaffold_4217	0	11263	0		11263	11263
ACA_CELY	HiC_scaffold_4218	0	11262	0		11262	11262
ACA_CELY	HiC_scaffold_4219	0	11260	0		11260	11260
ACA_CELY	HiC_scaffold_4220	0	11256	0		11256	11256
ACA_CELY	HiC_scaffold_4221	0	11256	0		11256	11256
ACA_CELY	HiC_scaffold_4222	0	11255	0		11255	11255
ACA_CELY	HiC_scaffold_4223	0	11253	0		11253	11253
ACA_CELY	HiC_scaffold_2973	0	11251	0		11251	11251
ACA_CELY	HiC_scaffold_4224	0	11250	0		11250	11250
ACA_CELY	HiC_scaffold_4225	0	11244	0		11244	11244
ACA_CELY	HiC_scaffold_4226	0	11235	0		11235	11235
ACA_CELY	HiC_scaffold_4227	0	11235	0		11235	11235
ACA_CELY	HiC_scaffold_4228	0	11234	0		11234	11234
ACA_CELY	HiC_scaffold_4229	0	11230	0		11230	11230
ACA_CELY	HiC_scaffold_4230	0	11230	0		11230	11230
ACA_CELY	HiC_scaffold_4231	0	11229	0		11229	11229
ACA_CELY	HiC_scaffold_4232	0	11227	0		11227	11227
ACA_CELY	HiC_scaffold_4233	0	11225	0		11225	11225
ACA_CELY	HiC_scaffold_4234	0	11225	0		11225	11225
ACA_CELY	HiC_scaffold_4235	0	11224	0		11224	11224
ACA_CELY	HiC_scaffold_4236	0	11221	0		11221	11221
ACA_CELY	HiC_scaffold_4237	0	11217	0		11217	11217
ACA_CELY	HiC_scaffold_4238	0	11214	0		11214	11214
ACA_CELY	HiC_scaffold_4239	0	11209	0		11209	11209
ACA_CELY	HiC_scaffold_4240	0	11208	0		11208	11208
ACA_CELY	HiC_scaffold_4241	0	11205	0		11205	11205
ACA_CELY	HiC_scaffold_3120	0	11204	0		11204	11204
ACA_CELY	HiC_scaffold_4242	0	11203	0		11203	11203
ACA_CELY	HiC_scaffold_4243	0	11195	0		11195	11195
ACA_CELY	HiC_scaffold_4244	0	11188	0		11188	11188
ACA_CELY	HiC_scaffold_3213	0	11187	0		11187	11187
ACA_CELY	HiC_scaffold_4245	0	11187	0		11187	11187
ACA_CELY	HiC_scaffold_2763	0	11186	0		11186	11186
ACA_CELY	HiC_scaffold_4246	0	11185	0		11185	11185
ACA_CELY	HiC_scaffold_779	0	11175	0		11175	11175
ACA_CELY	HiC_scaffold_2023	0	11172	0		11172	11172
ACA_CELY	HiC_scaffold_4247	0	11172	0		11172	11172
ACA_CELY	HiC_scaffold_131	0	11171	0		11171	11171
ACA_CELY	HiC_scaffold_2657	0	11165	0		11165	11165
ACA_CELY	HiC_scaffold_4248	0	11163	0		11163	11163
ACA_CELY	HiC_scaffold_4249	0	11161	0		11161	11161
ACA_CELY	HiC_scaffold_3295	0	11155	0		11155	11155
ACA_CELY	HiC_scaffold_4250	0	11152	0		11152	11152
ACA_CELY	HiC_scaffold_4251	0	11152	0		11152	11152
ACA_CELY	HiC_scaffold_4252	0	11146	0		11146	11146
ACA_CELY	HiC_scaffold_2215	0	11145	0		11145	11145
ACA_CELY	HiC_scaffold_4253	0	11143	0		11143	11143
ACA_CELY	HiC_scaffold_7765	0	11140	0		11140	11140
ACA_CELY	HiC_scaffold_4254	0	11139	0		11139	11139
ACA_CELY	HiC_scaffold_3008	0	11138	0		11138	11138
ACA_CELY	HiC_scaffold_4255	0	11138	0		11138	11138
ACA_CELY	HiC_scaffold_4256	0	11137	0		11137	11137
ACA_CELY	HiC_scaffold_4257	0	11134	0		11134	11134
ACA_CELY	HiC_scaffold_2310	0	11133	0		11133	11133
ACA_CELY	HiC_scaffold_4258	0	11131	0		11131	11131
ACA_CELY	HiC_scaffold_2401	0	11130	0		11130	11130
ACA_CELY	HiC_scaffold_4259	0	11129	0		11129	11129
ACA_CELY	HiC_scaffold_4260	0	11127	0		11127	11127
ACA_CELY	HiC_scaffold_4261	0	11121	0		11121	11121
ACA_CELY	HiC_scaffold_4262	0	11120	0		11120	11120
ACA_CELY	HiC_scaffold_1171	0	11118	0		11118	11118
ACA_CELY	HiC_scaffold_2765	0	11118	0		11118	11118
ACA_CELY	HiC_scaffold_4263	0	11114	0		11114	11114
ACA_CELY	HiC_scaffold_4264	0	11112	0		11112	11112
ACA_CELY	HiC_scaffold_4265	0	11104	0		11104	11104
ACA_CELY	HiC_scaffold_4266	0	11096	0		11096	11096
ACA_CELY	HiC_scaffold_4267	0	11093	0		11093	11093
ACA_CELY	HiC_scaffold_4268	0	11093	0		11093	11093
ACA_CELY	HiC_scaffold_4269	0	11091	0		11091	11091
ACA_CELY	HiC_scaffold_1636	0	11086	0		11086	11086
ACA_CELY	HiC_scaffold_4270	0	11073	0		11073	11073
ACA_CELY	HiC_scaffold_4271	0	11072	0		11072	11072
ACA_CELY	HiC_scaffold_4272	0	11064	0		11064	11064
ACA_CELY	HiC_scaffold_2696	0	11062	0		11062	11062
ACA_CELY	HiC_scaffold_4273	0	11061	0		11061	11061
ACA_CELY	HiC_scaffold_4274	0	11058	0		11058	11058
ACA_CELY	HiC_scaffold_4275	0	11057	0		11057	11057
ACA_CELY	HiC_scaffold_4276	0	11051	0		11051	11051
ACA_CELY	HiC_scaffold_4277	0	11048	0		11048	11048
ACA_CELY	HiC_scaffold_4278	0	11039	0		11039	11039
ACA_CELY	HiC_scaffold_4279	0	11038	0		11038	11038
ACA_CELY	HiC_scaffold_4280	0	11036	0		11036	11036
ACA_CELY	HiC_scaffold_3385	0	11026	0		11026	11026
ACA_CELY	HiC_scaffold_4281	0	11017	0		11017	11017
ACA_CELY	HiC_scaffold_2789	0	11011	0		11011	11011
ACA_CELY	HiC_scaffold_4282	0	11010	0		11010	11010
ACA_CELY	HiC_scaffold_4283	0	11004	0		11004	11004
ACA_CELY	HiC_scaffold_4284	0	11004	0		11004	11004
ACA_CELY	HiC_scaffold_4285	0	11001	0		11001	11001
ACA_CELY	HiC_scaffold_1003	0	11000	0		11000	11000
ACA_CELY	HiC_scaffold_1075	0	11000	0		11000	11000
ACA_CELY	HiC_scaffold_1153	0	11000	0		11000	11000
ACA_CELY	HiC_scaffold_1199	0	11000	0		11000	11000
ACA_CELY	HiC_scaffold_1736	0	11000	0		11000	11000
ACA_CELY	HiC_scaffold_1809	0	11000	0		11000	11000
ACA_CELY	HiC_scaffold_183	0	11000	0		11000	11000
ACA_CELY	HiC_scaffold_1864	0	11000	0		11000	11000
ACA_CELY	HiC_scaffold_190	0	11000	0		11000	11000
ACA_CELY	HiC_scaffold_1920	0	11000	0		11000	11000
ACA_CELY	HiC_scaffold_1997	0	11000	0		11000	11000
ACA_CELY	HiC_scaffold_2071	0	11000	0		11000	11000
ACA_CELY	HiC_scaffold_2092	0	11000	1	5416.27	11000	11000
ACA_CELY	HiC_scaffold_2176	0	11000	0		11000	11000
ACA_CELY	HiC_scaffold_2284	0	11000	0		11000	11000
ACA_CELY	HiC_scaffold_2372	0	11000	0		11000	11000
ACA_CELY	HiC_scaffold_2412	0	11000	0		11000	11000
ACA_CELY	HiC_scaffold_2485	0	11000	0		11000	11000
ACA_CELY	HiC_scaffold_252	0	11000	0		11000	11000
ACA_CELY	HiC_scaffold_2581	0	11000	0		11000	11000
ACA_CELY	HiC_scaffold_2628	0	11000	0		11000	11000
ACA_CELY	HiC_scaffold_2668	0	11000	0		11000	11000
ACA_CELY	HiC_scaffold_2870	0	11000	0		11000	11000
ACA_CELY	HiC_scaffold_2913	0	11000	0		11000	11000
ACA_CELY	HiC_scaffold_297	0	11000	0		11000	11000
ACA_CELY	HiC_scaffold_298	0	11000	0		11000	11000
ACA_CELY	HiC_scaffold_3006	0	11000	0		11000	11000
ACA_CELY	HiC_scaffold_3014	0	11000	0		11000	11000
ACA_CELY	HiC_scaffold_3239	0	11000	0		11000	11000
ACA_CELY	HiC_scaffold_3257	0	11000	0		11000	11000
ACA_CELY	HiC_scaffold_3266	0	11000	0		11000	11000
ACA_CELY	HiC_scaffold_340	0	11000	0		11000	11000
ACA_CELY	HiC_scaffold_3479	0	11000	0		11000	11000
ACA_CELY	HiC_scaffold_529	0	11000	0		11000	11000
ACA_CELY	HiC_scaffold_551	0	11000	0		11000	11000
ACA_CELY	HiC_scaffold_562	0	11000	0		11000	11000
ACA_CELY	HiC_scaffold_599	0	11000	0		11000	11000
ACA_CELY	HiC_scaffold_870	0	11000	0		11000	11000
ACA_CELY	HiC_scaffold_896	0	11000	0		11000	11000
ACA_CELY	HiC_scaffold_976	0	11000	0		11000	11000
ACA_CELY	HiC_scaffold_4286	0	10997	0		10997	10997
ACA_CELY	HiC_scaffold_4287	0	10995	0		10995	10995
ACA_CELY	HiC_scaffold_4288	0	10991	0		10991	10991
ACA_CELY	HiC_scaffold_4289	0	10987	0		10987	10987
ACA_CELY	HiC_scaffold_4290	0	10984	0		10984	10984
ACA_CELY	HiC_scaffold_4291	0	10980	0		10980	10980
ACA_CELY	HiC_scaffold_1325	0	10979	0		10979	10979
ACA_CELY	HiC_scaffold_4292	0	10979	0		10979	10979
ACA_CELY	HiC_scaffold_4293	0	10975	0		10975	10975
ACA_CELY	HiC_scaffold_4294	0	10973	0		10973	10973
ACA_CELY	HiC_scaffold_4295	0	10970	0		10970	10970
ACA_CELY	HiC_scaffold_4296	0	10968	0		10968	10968
ACA_CELY	HiC_scaffold_4297	0	10967	0		10967	10967
ACA_CELY	HiC_scaffold_4298	0	10967	0		10967	10967
ACA_CELY	HiC_scaffold_4299	0	10951	0		10951	10951
ACA_CELY	HiC_scaffold_3377	0	10945	0		10945	10945
ACA_CELY	HiC_scaffold_4300	0	10944	0		10944	10944
ACA_CELY	HiC_scaffold_4301	0	10941	0		10941	10941
ACA_CELY	HiC_scaffold_4302	0	10938	0		10938	10938
ACA_CELY	HiC_scaffold_7676	0	10933	0		10933	10933
ACA_CELY	HiC_scaffold_4303	0	10930	0		10930	10930
ACA_CELY	HiC_scaffold_4304	0	10925	0		10925	10925
ACA_CELY	HiC_scaffold_4305	0	10925	0		10925	10925
ACA_CELY	HiC_scaffold_4306	0	10924	0		10924	10924
ACA_CELY	HiC_scaffold_4307	0	10921	0		10921	10921
ACA_CELY	HiC_scaffold_4308	0	10921	0		10921	10921
ACA_CELY	HiC_scaffold_4309	0	10913	0		10913	10913
ACA_CELY	HiC_scaffold_4310	0	10913	0		10913	10913
ACA_CELY	HiC_scaffold_4311	0	10909	0		10909	10909
ACA_CELY	HiC_scaffold_4312	0	10906	0		10906	10906
ACA_CELY	HiC_scaffold_4313	0	10902	0		10902	10902
ACA_CELY	HiC_scaffold_4314	0	10902	0		10902	10902
ACA_CELY	HiC_scaffold_4315	0	10900	0		10900	10900
ACA_CELY	HiC_scaffold_4316	0	10893	0		10893	10893
ACA_CELY	HiC_scaffold_4317	0	10889	0		10889	10889
ACA_CELY	HiC_scaffold_3505	0	10888	0		10888	10888
ACA_CELY	HiC_scaffold_3416	0	10887	0		10887	10887
ACA_CELY	HiC_scaffold_4318	0	10883	0		10883	10883
ACA_CELY	HiC_scaffold_4319	0	10880	0		10880	10880
ACA_CELY	HiC_scaffold_4320	0	10877	0		10877	10877
ACA_CELY	HiC_scaffold_4321	0	10862	0		10862	10862
ACA_CELY	HiC_scaffold_4322	0	10852	0		10852	10852
ACA_CELY	HiC_scaffold_4323	0	10849	0		10849	10849
ACA_CELY	HiC_scaffold_4324	0	10844	0		10844	10844
ACA_CELY	HiC_scaffold_3428	0	10835	0		10835	10835
ACA_CELY	HiC_scaffold_4325	0	10834	0		10834	10834
ACA_CELY	HiC_scaffold_4326	0	10830	0		10830	10830
ACA_CELY	HiC_scaffold_4327	0	10830	1	3988.41	10830	10830
ACA_CELY	HiC_scaffold_3158	0	10824	0		10824	10824
ACA_CELY	HiC_scaffold_4328	0	10822	0		10822	10822
ACA_CELY	HiC_scaffold_4329	0	10819	0		10819	10819
ACA_CELY	HiC_scaffold_4330	0	10817	0		10817	10817
ACA_CELY	HiC_scaffold_4331	0	10800	0		10800	10800
ACA_CELY	HiC_scaffold_4332	0	10791	0		10791	10791
ACA_CELY	HiC_scaffold_4333	0	10791	1	5351.8	10791	10791
ACA_CELY	HiC_scaffold_1604	0	10788	0		10788	10788
ACA_CELY	HiC_scaffold_3177	0	10782	0		10782	10782
ACA_CELY	HiC_scaffold_4334	0	10778	0		10778	10778
ACA_CELY	HiC_scaffold_4335	0	10775	0		10775	10775
ACA_CELY	HiC_scaffold_4336	0	10774	0		10774	10774
ACA_CELY	HiC_scaffold_4337	0	10772	0		10772	10772
ACA_CELY	HiC_scaffold_4338	0	10769	0		10769	10769
ACA_CELY	HiC_scaffold_4339	0	10766	0		10766	10766
ACA_CELY	HiC_scaffold_4340	0	10766	0		10766	10766
ACA_CELY	HiC_scaffold_4341	0	10765	1	5361.67	10765	10765
ACA_CELY	HiC_scaffold_4342	0	10762	0		10762	10762
ACA_CELY	HiC_scaffold_4343	0	10760	0		10760	10760
ACA_CELY	HiC_scaffold_4344	0	10757	0		10757	10757
ACA_CELY	HiC_scaffold_4345	0	10756	0		10756	10756
ACA_CELY	HiC_scaffold_4346	0	10747	0		10747	10747
ACA_CELY	HiC_scaffold_4347	0	10747	0		10747	10747
ACA_CELY	HiC_scaffold_4348	0	10745	0		10745	10745
ACA_CELY	HiC_scaffold_2562	0	10744	0		10744	10744
ACA_CELY	HiC_scaffold_4349	0	10744	0		10744	10744
ACA_CELY	HiC_scaffold_4350	0	10735	0		10735	10735
ACA_CELY	HiC_scaffold_3290	0	10734	0		10734	10734
ACA_CELY	HiC_scaffold_4351	0	10732	0		10732	10732
ACA_CELY	HiC_scaffold_3374	0	10731	0		10731	10731
ACA_CELY	HiC_scaffold_4352	0	10729	0		10729	10729
ACA_CELY	HiC_scaffold_4353	0	10728	0		10728	10728
ACA_CELY	HiC_scaffold_4354	0	10722	0		10722	10722
ACA_CELY	HiC_scaffold_4355	0	10714	0		10714	10714
ACA_CELY	HiC_scaffold_3040	0	10711	0		10711	10711
ACA_CELY	HiC_scaffold_4356	0	10711	0		10711	10711
ACA_CELY	HiC_scaffold_4357	0	10708	0		10708	10708
ACA_CELY	HiC_scaffold_4358	0	10708	0		10708	10708
ACA_CELY	HiC_scaffold_4359	0	10705	0		10705	10705
ACA_CELY	HiC_scaffold_4360	0	10703	0		10703	10703
ACA_CELY	HiC_scaffold_4361	0	10702	0		10702	10702
ACA_CELY	HiC_scaffold_4362	0	10695	0		10695	10695
ACA_CELY	HiC_scaffold_4363	0	10689	0		10689	10689
ACA_CELY	HiC_scaffold_2226	0	10685	0		10685	10685
ACA_CELY	HiC_scaffold_4364	0	10682	0		10682	10682
ACA_CELY	HiC_scaffold_3168	0	10678	0		10678	10678
ACA_CELY	HiC_scaffold_4365	0	10674	0		10674	10674
ACA_CELY	HiC_scaffold_4366	0	10673	0		10673	10673
ACA_CELY	HiC_scaffold_2268	0	10666	0		10666	10666
ACA_CELY	HiC_scaffold_4367	0	10665	0		10665	10665
ACA_CELY	HiC_scaffold_4368	0	10663	0		10663	10663
ACA_CELY	HiC_scaffold_4369	0	10651	0		10651	10651
ACA_CELY	HiC_scaffold_4370	0	10646	0		10646	10646
ACA_CELY	HiC_scaffold_4371	0	10644	0		10644	10644
ACA_CELY	HiC_scaffold_4372	0	10642	0		10642	10642
ACA_CELY	HiC_scaffold_4373	0	10640	0		10640	10640
ACA_CELY	HiC_scaffold_4374	0	10640	0		10640	10640
ACA_CELY	HiC_scaffold_4375	0	10633	0		10633	10633
ACA_CELY	HiC_scaffold_4376	0	10628	0		10628	10628
ACA_CELY	HiC_scaffold_2446	0	10624	0		10624	10624
ACA_CELY	HiC_scaffold_4377	0	10623	0		10623	10623
ACA_CELY	HiC_scaffold_4378	0	10623	0		10623	10623
ACA_CELY	HiC_scaffold_4379	0	10620	0		10620	10620
ACA_CELY	HiC_scaffold_4380	0	10611	0		10611	10611
ACA_CELY	HiC_scaffold_4381	0	10608	0		10608	10608
ACA_CELY	HiC_scaffold_4382	0	10606	1	2953.93	10606	10606
ACA_CELY	HiC_scaffold_4383	0	10606	0		10606	10606
ACA_CELY	HiC_scaffold_4384	0	10603	0		10603	10603
ACA_CELY	HiC_scaffold_4385	0	10601	0		10601	10601
ACA_CELY	HiC_scaffold_2473	0	10600	0		10600	10600
ACA_CELY	HiC_scaffold_4386	0	10595	0		10595	10595
ACA_CELY	HiC_scaffold_4387	0	10594	0		10594	10594
ACA_CELY	HiC_scaffold_4388	0	10587	0		10587	10587
ACA_CELY	HiC_scaffold_4389	0	10587	0		10587	10587
ACA_CELY	HiC_scaffold_4390	0	10583	0		10583	10583
ACA_CELY	HiC_scaffold_7619	0	10583	0		10583	10583
ACA_CELY	HiC_scaffold_1114	0	10582	0		10582	10582
ACA_CELY	HiC_scaffold_4391	0	10581	0		10581	10581
ACA_CELY	HiC_scaffold_3074	0	10580	0		10580	10580
ACA_CELY	HiC_scaffold_4392	0	10580	0		10580	10580
ACA_CELY	HiC_scaffold_4393	0	10579	0		10579	10579
ACA_CELY	HiC_scaffold_4394	0	10576	0		10576	10576
ACA_CELY	HiC_scaffold_4395	0	10570	0		10570	10570
ACA_CELY	HiC_scaffold_3403	0	10567	0		10567	10567
ACA_CELY	HiC_scaffold_4396	0	10567	0		10567	10567
ACA_CELY	HiC_scaffold_2707	0	10566	0		10566	10566
ACA_CELY	HiC_scaffold_4397	0	10557	0		10557	10557
ACA_CELY	HiC_scaffold_4398	0	10557	0		10557	10557
ACA_CELY	HiC_scaffold_4399	0	10556	0		10556	10556
ACA_CELY	HiC_scaffold_4400	0	10555	0		10555	10555
ACA_CELY	HiC_scaffold_3129	0	10549	0		10549	10549
ACA_CELY	HiC_scaffold_4401	0	10549	0		10549	10549
ACA_CELY	HiC_scaffold_4402	0	10547	0		10547	10547
ACA_CELY	HiC_scaffold_4403	0	10544	0		10544	10544
ACA_CELY	HiC_scaffold_2974	0	10542	0		10542	10542
ACA_CELY	HiC_scaffold_2665	0	10540	0		10540	10540
ACA_CELY	HiC_scaffold_4404	0	10539	0		10539	10539
ACA_CELY	HiC_scaffold_4405	0	10535	0		10535	10535
ACA_CELY	HiC_scaffold_4406	0	10533	0		10533	10533
ACA_CELY	HiC_scaffold_4407	0	10522	0		10522	10522
ACA_CELY	HiC_scaffold_4408	0	10519	0		10519	10519
ACA_CELY	HiC_scaffold_2829	0	10518	0		10518	10518
ACA_CELY	HiC_scaffold_4409	0	10511	0		10511	10511
ACA_CELY	HiC_scaffold_306	0	10510	0		10510	10510
ACA_CELY	HiC_scaffold_4410	0	10505	0		10505	10505
ACA_CELY	HiC_scaffold_4411	0	10498	0		10498	10498
ACA_CELY	HiC_scaffold_4412	0	10497	0		10497	10497
ACA_CELY	HiC_scaffold_1120	0	10494	0		10494	10494
ACA_CELY	HiC_scaffold_4413	0	10480	0		10480	10480
ACA_CELY	HiC_scaffold_4414	0	10469	0		10469	10469
ACA_CELY	HiC_scaffold_4415	0	10469	0		10469	10469
ACA_CELY	HiC_scaffold_4416	0	10466	0		10466	10466
ACA_CELY	HiC_scaffold_2667	0	10465	0		10465	10465
ACA_CELY	HiC_scaffold_4417	0	10465	0		10465	10465
ACA_CELY	HiC_scaffold_4418	0	10464	0		10464	10464
ACA_CELY	HiC_scaffold_2645	0	10462	1	5220.35	10462	10462
ACA_CELY	HiC_scaffold_4419	0	10462	0		10462	10462
ACA_CELY	HiC_scaffold_4420	0	10462	0		10462	10462
ACA_CELY	HiC_scaffold_4421	0	10457	0		10457	10457
ACA_CELY	HiC_scaffold_4422	0	10453	0		10453	10453
ACA_CELY	HiC_scaffold_4423	0	10447	0		10447	10447
ACA_CELY	HiC_scaffold_2458	0	10446	0		10446	10446
ACA_CELY	HiC_scaffold_4424	0	10446	0		10446	10446
ACA_CELY	HiC_scaffold_4425	0	10445	0		10445	10445
ACA_CELY	HiC_scaffold_4426	0	10439	0		10439	10439
ACA_CELY	HiC_scaffold_4427	0	10437	0		10437	10437
ACA_CELY	HiC_scaffold_4428	0	10435	0		10435	10435
ACA_CELY	HiC_scaffold_4429	0	10432	0		10432	10432
ACA_CELY	HiC_scaffold_4430	0	10432	0		10432	10432
ACA_CELY	HiC_scaffold_4431	0	10432	0		10432	10432
ACA_CELY	HiC_scaffold_4432	0	10431	0		10431	10431
ACA_CELY	HiC_scaffold_4433	0	10430	0		10430	10430
ACA_CELY	HiC_scaffold_4434	0	10415	0		10415	10415
ACA_CELY	HiC_scaffold_4435	0	10398	0		10398	10398
ACA_CELY	HiC_scaffold_4436	0	10393	0		10393	10393
ACA_CELY	HiC_scaffold_4437	0	10393	0		10393	10393
ACA_CELY	HiC_scaffold_4438	0	10392	0		10392	10392
ACA_CELY	HiC_scaffold_4439	0	10389	0		10389	10389
ACA_CELY	HiC_scaffold_4440	0	10388	0		10388	10388
ACA_CELY	HiC_scaffold_867	0	10385	0		10385	10385
ACA_CELY	HiC_scaffold_4441	0	10384	0		10384	10384
ACA_CELY	HiC_scaffold_3346	0	10382	0		10382	10382
ACA_CELY	HiC_scaffold_4442	0	10380	0		10380	10380
ACA_CELY	HiC_scaffold_4443	0	10376	0		10376	10376
ACA_CELY	HiC_scaffold_4444	0	10372	0		10372	10372
ACA_CELY	HiC_scaffold_4445	0	10362	0		10362	10362
ACA_CELY	HiC_scaffold_4446	0	10362	0		10362	10362
ACA_CELY	HiC_scaffold_4447	0	10362	0		10362	10362
ACA_CELY	HiC_scaffold_4448	0	10355	0		10355	10355
ACA_CELY	HiC_scaffold_3099	0	10353	0		10353	10353
ACA_CELY	HiC_scaffold_3161	0	10352	0		10352	10352
ACA_CELY	HiC_scaffold_4449	0	10352	0		10352	10352
ACA_CELY	HiC_scaffold_4450	0	10347	0		10347	10347
ACA_CELY	HiC_scaffold_4451	0	10343	0		10343	10343
ACA_CELY	HiC_scaffold_4452	0	10342	0		10342	10342
ACA_CELY	HiC_scaffold_4453	0	10341	0		10341	10341
ACA_CELY	HiC_scaffold_4454	0	10340	0		10340	10340
ACA_CELY	HiC_scaffold_4455	0	10335	0		10335	10335
ACA_CELY	HiC_scaffold_4456	0	10333	0		10333	10333
ACA_CELY	HiC_scaffold_4457	0	10330	0		10330	10330
ACA_CELY	HiC_scaffold_4458	0	10327	0		10327	10327
ACA_CELY	HiC_scaffold_4459	0	10316	0		10316	10316
ACA_CELY	HiC_scaffold_4460	0	10316	0		10316	10316
ACA_CELY	HiC_scaffold_4461	0	10315	0		10315	10315
ACA_CELY	HiC_scaffold_4462	0	10314	0		10314	10314
ACA_CELY	HiC_scaffold_2479	0	10307	0		10307	10307
ACA_CELY	HiC_scaffold_4463	0	10303	0		10303	10303
ACA_CELY	HiC_scaffold_4464	0	10301	0		10301	10301
ACA_CELY	HiC_scaffold_4465	0	10294	0		10294	10294
ACA_CELY	HiC_scaffold_2469	0	10293	0		10293	10293
ACA_CELY	HiC_scaffold_4466	0	10285	0		10285	10285
ACA_CELY	HiC_scaffold_4467	0	10283	1	3599.98	10283	10283
ACA_CELY	HiC_scaffold_4468	0	10282	0		10282	10282
ACA_CELY	HiC_scaffold_4469	0	10279	0		10279	10279
ACA_CELY	HiC_scaffold_4470	0	10276	0		10276	10276
ACA_CELY	HiC_scaffold_4471	0	10274	0		10274	10274
ACA_CELY	HiC_scaffold_4472	0	10274	0		10274	10274
ACA_CELY	HiC_scaffold_4473	0	10274	0		10274	10274
ACA_CELY	HiC_scaffold_4474	0	10271	0		10271	10271
ACA_CELY	HiC_scaffold_4475	0	10270	0		10270	10270
ACA_CELY	HiC_scaffold_4476	0	10266	0		10266	10266
ACA_CELY	HiC_scaffold_1434	0	10256	0		10256	10256
ACA_CELY	HiC_scaffold_4477	0	10256	0		10256	10256
ACA_CELY	HiC_scaffold_3333	0	10254	0		10254	10254
ACA_CELY	HiC_scaffold_2400	0	10250	0		10250	10250
ACA_CELY	HiC_scaffold_4478	0	10250	0		10250	10250
ACA_CELY	HiC_scaffold_4479	0	10250	0		10250	10250
ACA_CELY	HiC_scaffold_4480	0	10249	0		10249	10249
ACA_CELY	HiC_scaffold_4481	0	10247	0		10247	10247
ACA_CELY	HiC_scaffold_4482	0	10244	0		10244	10244
ACA_CELY	HiC_scaffold_4483	0	10243	0		10243	10243
ACA_CELY	HiC_scaffold_4484	0	10240	0		10240	10240
ACA_CELY	HiC_scaffold_4485	0	10237	0		10237	10237
ACA_CELY	HiC_scaffold_3170	0	10236	0		10236	10236
ACA_CELY	HiC_scaffold_4486	0	10229	0		10229	10229
ACA_CELY	HiC_scaffold_4487	0	10228	0		10228	10228
ACA_CELY	HiC_scaffold_4488	0	10226	0		10226	10226
ACA_CELY	HiC_scaffold_4489	0	10224	0		10224	10224
ACA_CELY	HiC_scaffold_4490	0	10224	0		10224	10224
ACA_CELY	HiC_scaffold_4491	0	10222	0		10222	10222
ACA_CELY	HiC_scaffold_4492	0	10218	0		10218	10218
ACA_CELY	HiC_scaffold_4493	0	10217	0		10217	10217
ACA_CELY	HiC_scaffold_4494	0	10215	0		10215	10215
ACA_CELY	HiC_scaffold_4495	0	10211	0		10211	10211
ACA_CELY	HiC_scaffold_4496	0	10209	0		10209	10209
ACA_CELY	HiC_scaffold_4497	0	10209	0		10209	10209
ACA_CELY	HiC_scaffold_4498	0	10204	0		10204	10204
ACA_CELY	HiC_scaffold_4499	0	10204	0		10204	10204
ACA_CELY	HiC_scaffold_868	0	10203	0		10203	10203
ACA_CELY	HiC_scaffold_4500	0	10200	0		10200	10200
ACA_CELY	HiC_scaffold_4501	0	10196	0		10196	10196
ACA_CELY	HiC_scaffold_4502	0	10196	0		10196	10196
ACA_CELY	HiC_scaffold_4503	0	10193	0		10193	10193
ACA_CELY	HiC_scaffold_4504	0	10192	0		10192	10192
ACA_CELY	HiC_scaffold_4505	0	10189	0		10189	10189
ACA_CELY	HiC_scaffold_4506	0	10186	0		10186	10186
ACA_CELY	HiC_scaffold_4507	0	10183	0		10183	10183
ACA_CELY	HiC_scaffold_4508	0	10181	0		10181	10181
ACA_CELY	HiC_scaffold_2597	0	10176	0		10176	10176
ACA_CELY	HiC_scaffold_4509	0	10175	0		10175	10175
ACA_CELY	HiC_scaffold_2856	0	10172	0		10172	10172
ACA_CELY	HiC_scaffold_4510	0	10172	0		10172	10172
ACA_CELY	HiC_scaffold_4511	0	10166	0		10166	10166
ACA_CELY	HiC_scaffold_4512	0	10161	0		10161	10161
ACA_CELY	HiC_scaffold_4513	0	10160	0		10160	10160
ACA_CELY	HiC_scaffold_4514	0	10158	0		10158	10158
ACA_CELY	HiC_scaffold_4515	0	10158	0		10158	10158
ACA_CELY	HiC_scaffold_4516	0	10154	0		10154	10154
ACA_CELY	HiC_scaffold_4517	0	10149	0		10149	10149
ACA_CELY	HiC_scaffold_4518	0	10148	0		10148	10148
ACA_CELY	HiC_scaffold_4519	0	10138	0		10138	10138
ACA_CELY	HiC_scaffold_4520	0	10137	0		10137	10137
ACA_CELY	HiC_scaffold_4521	0	10135	0		10135	10135
ACA_CELY	HiC_scaffold_4522	0	10116	0		10116	10116
ACA_CELY	HiC_scaffold_4523	0	10116	0		10116	10116
ACA_CELY	HiC_scaffold_4524	0	10114	0		10114	10114
ACA_CELY	HiC_scaffold_4525	0	10113	0		10113	10113
ACA_CELY	HiC_scaffold_2907	0	10106	0		10106	10106
ACA_CELY	HiC_scaffold_4526	0	10106	0		10106	10106
ACA_CELY	HiC_scaffold_4527	0	10104	0		10104	10104
ACA_CELY	HiC_scaffold_2607	0	10103	0		10103	10103
ACA_CELY	HiC_scaffold_4528	0	10099	0		10099	10099
ACA_CELY	HiC_scaffold_4529	0	10098	0		10098	10098
ACA_CELY	HiC_scaffold_4530	0	10097	0		10097	10097
ACA_CELY	HiC_scaffold_4531	0	10092	0		10092	10092
[truncated: 5,908 more rows]

## Sheet: ACA_CELX1.reg
sample	chrom	reg_start	reg_end	reg_pos	pd_mean	reg_len	chrom_len
ACA_CELX1	HiC_scaffold_1	0	360608016	1957	100138	360608016	360608016
ACA_CELX1	HiC_scaffold_2	0	308490451	1787	92683	308490451	308490451
ACA_CELX1	HiC_scaffold_3	0	279943727	1524	102920	279943727	279943727
ACA_CELX1	HiC_scaffold_4	0	246379606	1334	100554	246379606	246379606
ACA_CELX1	HiC_scaffold_5	0	193073009	1110	95873.8	193073009	193073009
ACA_CELX1	HiC_scaffold_6	0	80507331	466	100138	80507331	113403045
ACA_CELX1	HiC_scaffold_6	80507332	109044770	450	25433.1	28537438	113403045
ACA_CELX1	HiC_scaffold_6	109044771	113403045	34	72393.6	4358274	113403045
ACA_CELX1	HiC_scaffold_7	0	28805874	151	96117	28805874	28805874
ACA_CELX1	HiC_scaffold_8	0	27478545	309	33411.8	27478545	27478545
ACA_CELX1	HiC_scaffold_9	0	25393409	122	116386	25393409	25393409
ACA_CELX1	HiC_scaffold_10	0	22743120	109	115398	22743120	22743120
ACA_CELX1	HiC_scaffold_11	0	21926424	93	129957	21926424	21926424
ACA_CELX1	HiC_scaffold_12	0	18011892	181	36191	18011892	18011892
ACA_CELX1	HiC_scaffold_13	0	11013258	37	150003	11013258	11013258
ACA_CELX1	HiC_scaffold_14	0	10648039	46	166188	10648039	10648039
ACA_CELX1	HiC_scaffold_15	0	9817965	54	99243	9817965	9817965
ACA_CELX1	HiC_scaffold_16	0	9163087	39	132099	9163087	9163087
ACA_CELX1	HiC_scaffold_17	0	8627349	31	120781	8627349	8627349
ACA_CELX1	HiC_scaffold_18	0	3403237	6	266624	3403237	3403237
ACA_CELX1	HiC_scaffold_335	0	3012000	0		3012000	3012000
ACA_CELX1	HiC_scaffold_495	0	3010000	0		3010000	3010000
ACA_CELX1	HiC_scaffold_805	0	3004000	0		3004000	3004000
ACA_CELX1	HiC_scaffold_983	0	3003000	0		3003000	3003000
ACA_CELX1	HiC_scaffold_164	0	3002000	0		3002000	3002000
ACA_CELX1	HiC_scaffold_672	0	3002000	0		3002000	3002000
ACA_CELX1	HiC_scaffold_898	0	3002000	0		3002000	3002000
ACA_CELX1	HiC_scaffold_7650	0	2141117	2	253571	2141117	2141117
ACA_CELX1	HiC_scaffold_7646	0	260107	0		260107	260107
ACA_CELX1	HiC_scaffold_461	0	182000	0		182000	182000
ACA_CELX1	HiC_scaffold_1082	0	158000	0		158000	158000
ACA_CELX1	HiC_scaffold_1630	0	149000	0		149000	149000
ACA_CELX1	HiC_scaffold_597	0	145000	0		145000	145000
ACA_CELX1	HiC_scaffold_1036	0	144000	1	10247.1	144000	144000
ACA_CELX1	HiC_scaffold_858	0	143000	0		143000	143000
ACA_CELX1	HiC_scaffold_7667	0	140962	0		140962	140962
ACA_CELX1	HiC_scaffold_219	0	136000	0		136000	136000
ACA_CELX1	HiC_scaffold_221	0	133000	0		133000	133000
ACA_CELX1	HiC_scaffold_251	0	133000	0		133000	133000
ACA_CELX1	HiC_scaffold_1794	0	131000	0		131000	131000
ACA_CELX1	HiC_scaffold_835	0	130000	0		130000	130000
ACA_CELX1	HiC_scaffold_1099	0	129000	0		129000	129000
ACA_CELX1	HiC_scaffold_413	0	129000	0		129000	129000
ACA_CELX1	HiC_scaffold_1050	0	126293	0		126293	126293
ACA_CELX1	HiC_scaffold_960	0	123000	0		123000	123000
ACA_CELX1	HiC_scaffold_1871	0	122000	0		122000	122000
ACA_CELX1	HiC_scaffold_1442	0	121000	0		121000	121000
ACA_CELX1	HiC_scaffold_659	0	120000	0		120000	120000
ACA_CELX1	HiC_scaffold_523	0	117000	1	14989.9	117000	117000
ACA_CELX1	HiC_scaffold_556	0	117000	0		117000	117000
ACA_CELX1	HiC_scaffold_1310	0	115000	0		115000	115000
ACA_CELX1	HiC_scaffold_1006	0	113000	0		113000	113000
ACA_CELX1	HiC_scaffold_804	0	113000	0		113000	113000
ACA_CELX1	HiC_scaffold_939	0	112000	0		112000	112000
ACA_CELX1	HiC_scaffold_165	0	111000	0		111000	111000
ACA_CELX1	HiC_scaffold_193	0	110000	0		110000	110000
ACA_CELX1	HiC_scaffold_142	0	108000	0		108000	108000
ACA_CELX1	HiC_scaffold_1868	0	106000	1	18071.7	106000	106000
ACA_CELX1	HiC_scaffold_1073	0	105000	0		105000	105000
ACA_CELX1	HiC_scaffold_501	0	105000	0		105000	105000
ACA_CELX1	HiC_scaffold_1592	0	104888	0		104888	104888
ACA_CELX1	HiC_scaffold_1286	0	104000	0		104000	104000
ACA_CELX1	HiC_scaffold_75	0	104000	0		104000	104000
ACA_CELX1	HiC_scaffold_961	0	104000	0		104000	104000
ACA_CELX1	HiC_scaffold_324	0	102000	0		102000	102000
ACA_CELX1	HiC_scaffold_969	0	102000	0		102000	102000
ACA_CELX1	HiC_scaffold_179	0	101000	1	35620.5	101000	101000
ACA_CELX1	HiC_scaffold_1041	0	100423	0		100423	100423
ACA_CELX1	HiC_scaffold_259	0	100000	1	3644.18	100000	100000
ACA_CELX1	HiC_scaffold_7901	0	99749	1	48250.3	99749	99749
ACA_CELX1	HiC_scaffold_1058	0	97000	1	15638.7	97000	97000
ACA_CELX1	HiC_scaffold_1875	0	97000	0		97000	97000
ACA_CELX1	HiC_scaffold_1927	0	97000	0		97000	97000
ACA_CELX1	HiC_scaffold_7891	0	96980	0		96980	96980
ACA_CELX1	HiC_scaffold_258	0	96000	0		96000	96000
ACA_CELX1	HiC_scaffold_1746	0	95000	0		95000	95000
ACA_CELX1	HiC_scaffold_1344	0	94000	0		94000	94000
ACA_CELX1	HiC_scaffold_1582	0	94000	0		94000	94000
ACA_CELX1	HiC_scaffold_809	0	94000	0		94000	94000
ACA_CELX1	HiC_scaffold_1193	0	92000	0		92000	92000
ACA_CELX1	HiC_scaffold_1493	0	90000	0		90000	90000
ACA_CELX1	HiC_scaffold_522	0	89000	0		89000	89000
ACA_CELX1	HiC_scaffold_1515	0	88000	0		88000	88000
ACA_CELX1	HiC_scaffold_420	0	88000	0		88000	88000
ACA_CELX1	HiC_scaffold_1938	0	87178	0		87178	87178
ACA_CELX1	HiC_scaffold_531	0	87000	0		87000	87000
ACA_CELX1	HiC_scaffold_959	0	86000	0		86000	86000
ACA_CELX1	HiC_scaffold_27	0	85833	0		85833	85833
ACA_CELX1	HiC_scaffold_1723	0	85000	0		85000	85000
ACA_CELX1	HiC_scaffold_1503	0	84000	0		84000	84000
ACA_CELX1	HiC_scaffold_1292	0	83000	0		83000	83000
ACA_CELX1	HiC_scaffold_113	0	82000	0		82000	82000
ACA_CELX1	HiC_scaffold_1726	0	82000	0		82000	82000
ACA_CELX1	HiC_scaffold_1068	0	79000	0		79000	79000
ACA_CELX1	HiC_scaffold_1862	0	79000	0		79000	79000
ACA_CELX1	HiC_scaffold_7701	0	78552	0		78552	78552
ACA_CELX1	HiC_scaffold_2181	0	78222	0		78222	78222
ACA_CELX1	HiC_scaffold_875	0	78000	0		78000	78000
ACA_CELX1	HiC_scaffold_2158	0	77107	0		77107	77107
ACA_CELX1	HiC_scaffold_7879	0	77031	0		77031	77031
ACA_CELX1	HiC_scaffold_1788	0	77000	0		77000	77000
ACA_CELX1	HiC_scaffold_560	0	77000	0		77000	77000
ACA_CELX1	HiC_scaffold_1633	0	76932	0		76932	76932
ACA_CELX1	HiC_scaffold_415	0	76000	0		76000	76000
ACA_CELX1	HiC_scaffold_1972	0	75469	0		75469	75469
ACA_CELX1	HiC_scaffold_1162	0	74000	0		74000	74000
ACA_CELX1	HiC_scaffold_910	0	74000	0		74000	74000
ACA_CELX1	HiC_scaffold_7629	0	73770	0		73770	73770
ACA_CELX1	HiC_scaffold_1290	0	73000	0		73000	73000
ACA_CELX1	HiC_scaffold_7877	0	71515	0		71515	71515
ACA_CELX1	HiC_scaffold_390	0	71000	0		71000	71000
ACA_CELX1	HiC_scaffold_28	0	69508	0		69508	69508
ACA_CELX1	HiC_scaffold_862	0	69000	0		69000	69000
ACA_CELX1	HiC_scaffold_1474	0	67000	0		67000	67000
ACA_CELX1	HiC_scaffold_325	0	66000	0		66000	66000
ACA_CELX1	HiC_scaffold_1094	0	64000	0		64000	64000
ACA_CELX1	HiC_scaffold_1468	0	64000	0		64000	64000
ACA_CELX1	HiC_scaffold_2074	0	63322	0		63322	63322
ACA_CELX1	HiC_scaffold_1161	0	62000	0		62000	62000
ACA_CELX1	HiC_scaffold_1939	0	62000	0		62000	62000
ACA_CELX1	HiC_scaffold_1763	0	60000	0		60000	60000
ACA_CELX1	HiC_scaffold_1183	0	59000	0		59000	59000
ACA_CELX1	HiC_scaffold_29	0	58388	0		58388	58388
ACA_CELX1	HiC_scaffold_7776	0	58246	0		58246	58246
ACA_CELX1	HiC_scaffold_2306	0	57813	0		57813	57813
ACA_CELX1	HiC_scaffold_1004	0	57000	0		57000	57000
ACA_CELX1	HiC_scaffold_134	0	56000	0		56000	56000
ACA_CELX1	HiC_scaffold_7867	0	55784	0		55784	55784
ACA_CELX1	HiC_scaffold_378	0	54000	0		54000	54000
ACA_CELX1	HiC_scaffold_7699	0	54000	0		54000	54000
ACA_CELX1	HiC_scaffold_7898	0	54000	0		54000	54000
ACA_CELX1	HiC_scaffold_7638	0	53528	0		53528	53528
ACA_CELX1	HiC_scaffold_2363	0	53057	0		53057	53057
ACA_CELX1	HiC_scaffold_312	0	53000	0		53000	53000
ACA_CELX1	HiC_scaffold_907	0	53000	0		53000	53000
ACA_CELX1	HiC_scaffold_7684	0	52057	0		52057	52057
ACA_CELX1	HiC_scaffold_1001	0	52000	0		52000	52000
ACA_CELX1	HiC_scaffold_7673	0	51208	0		51208	51208
ACA_CELX1	HiC_scaffold_7764	0	50947	0		50947	50947
ACA_CELX1	HiC_scaffold_2247	0	50496	0		50496	50496
ACA_CELX1	HiC_scaffold_2295	0	50000	0		50000	50000
ACA_CELX1	HiC_scaffold_24	0	50000	0		50000	50000
ACA_CELX1	HiC_scaffold_25	0	50000	0		50000	50000
ACA_CELX1	HiC_scaffold_7623	0	50000	0		50000	50000
ACA_CELX1	HiC_scaffold_7874	0	49632	0		49632	49632
ACA_CELX1	HiC_scaffold_7888	0	49435	0		49435	49435
ACA_CELX1	HiC_scaffold_30	0	49310	0		49310	49310
ACA_CELX1	HiC_scaffold_7746	0	49172	0		49172	49172
ACA_CELX1	HiC_scaffold_2079	0	49145	0		49145	49145
ACA_CELX1	HiC_scaffold_2077	0	49000	0		49000	49000
ACA_CELX1	HiC_scaffold_2259	0	48928	0		48928	48928
ACA_CELX1	HiC_scaffold_1372	0	48000	0		48000	48000
ACA_CELX1	HiC_scaffold_7688	0	47954	0		47954	47954
ACA_CELX1	HiC_scaffold_2447	0	46827	0		46827	46827
ACA_CELX1	HiC_scaffold_7819	0	46226	0		46226	46226
ACA_CELX1	HiC_scaffold_7884	0	46121	0		46121	46121
ACA_CELX1	HiC_scaffold_7883	0	45451	0		45451	45451
ACA_CELX1	HiC_scaffold_1759	0	45000	0		45000	45000
ACA_CELX1	HiC_scaffold_2280	0	45000	0		45000	45000
ACA_CELX1	HiC_scaffold_782	0	45000	0		45000	45000
ACA_CELX1	HiC_scaffold_2475	0	44814	0		44814	44814
ACA_CELX1	HiC_scaffold_7890	0	44800	0		44800	44800
ACA_CELX1	HiC_scaffold_2237	0	44000	0		44000	44000
ACA_CELX1	HiC_scaffold_31	0	44000	0		44000	44000
ACA_CELX1	HiC_scaffold_7709	0	43749	1	21227.6	43749	43749
ACA_CELX1	HiC_scaffold_2270	0	43000	0		43000	43000
ACA_CELX1	HiC_scaffold_36	0	42160	0		42160	42160
ACA_CELX1	HiC_scaffold_2395	0	41457	0		41457	41457
ACA_CELX1	HiC_scaffold_1836	0	41000	0		41000	41000
ACA_CELX1	HiC_scaffold_220	0	41000	1	17482.4	41000	41000
ACA_CELX1	HiC_scaffold_236	0	41000	0		41000	41000
ACA_CELX1	HiC_scaffold_7807	0	40927	0		40927	40927
ACA_CELX1	HiC_scaffold_7677	0	40926	1	16084.2	40926	40926
ACA_CELX1	HiC_scaffold_2094	0	40802	0		40802	40802
ACA_CELX1	HiC_scaffold_7670	0	40678	1	11486.8	40678	40678
ACA_CELX1	HiC_scaffold_2540	0	40661	0		40661	40661
ACA_CELX1	HiC_scaffold_1765	0	40000	0		40000	40000
ACA_CELX1	HiC_scaffold_2318	0	40000	0		40000	40000
ACA_CELX1	HiC_scaffold_2476	0	39733	0		39733	39733
ACA_CELX1	HiC_scaffold_7729	0	39657	0		39657	39657
ACA_CELX1	HiC_scaffold_1832	0	39000	0		39000	39000
ACA_CELX1	HiC_scaffold_584	0	39000	0		39000	39000
ACA_CELX1	HiC_scaffold_769	0	39000	0		39000	39000
ACA_CELX1	HiC_scaffold_7724	0	39000	0		39000	39000
ACA_CELX1	HiC_scaffold_243	0	38000	1	17406	38000	38000
ACA_CELX1	HiC_scaffold_577	0	38000	0		38000	38000
ACA_CELX1	HiC_scaffold_7696	0	38000	0		38000	38000
ACA_CELX1	HiC_scaffold_2315	0	37771	0		37771	37771
ACA_CELX1	HiC_scaffold_2276	0	37614	0		37614	37614
ACA_CELX1	HiC_scaffold_2530	0	37270	0		37270	37270
ACA_CELX1	HiC_scaffold_539	0	37000	0		37000	37000
ACA_CELX1	HiC_scaffold_7669	0	36812	0		36812	36812
ACA_CELX1	HiC_scaffold_7614	0	36707	0		36707	36707
ACA_CELX1	HiC_scaffold_2552	0	36180	0		36180	36180
ACA_CELX1	HiC_scaffold_1710	0	35569	0		35569	35569
ACA_CELX1	HiC_scaffold_1742	0	35494	0		35494	35494
ACA_CELX1	HiC_scaffold_7892	0	35408	0		35408	35408
ACA_CELX1	HiC_scaffold_7853	0	35254	1	14544.5	35254	35254
ACA_CELX1	HiC_scaffold_1970	0	35000	0		35000	35000
ACA_CELX1	HiC_scaffold_590	0	35000	0		35000	35000
ACA_CELX1	HiC_scaffold_7716	0	35000	0		35000	35000
ACA_CELX1	HiC_scaffold_842	0	35000	0		35000	35000
ACA_CELX1	HiC_scaffold_2498	0	34973	0		34973	34973
ACA_CELX1	HiC_scaffold_7814	0	34495	0		34495	34495
ACA_CELX1	HiC_scaffold_2331	0	34447	0		34447	34447
ACA_CELX1	HiC_scaffold_2146	0	34000	0		34000	34000
ACA_CELX1	HiC_scaffold_2188	0	34000	0		34000	34000
ACA_CELX1	HiC_scaffold_2399	0	34000	0		34000	34000
ACA_CELX1	HiC_scaffold_851	0	34000	0		34000	34000
ACA_CELX1	HiC_scaffold_7702	0	33880	0		33880	33880
ACA_CELX1	HiC_scaffold_1394	0	33797	0		33797	33797
ACA_CELX1	HiC_scaffold_37	0	33721	0		33721	33721
ACA_CELX1	HiC_scaffold_2619	0	33629	0		33629	33629
ACA_CELX1	HiC_scaffold_7769	0	33407	0		33407	33407
ACA_CELX1	HiC_scaffold_39	0	33390	0		33390	33390
ACA_CELX1	HiC_scaffold_1648	0	33000	0		33000	33000
ACA_CELX1	HiC_scaffold_1744	0	33000	0		33000	33000
ACA_CELX1	HiC_scaffold_1943	0	33000	0		33000	33000
ACA_CELX1	HiC_scaffold_213	0	33000	0		33000	33000
ACA_CELX1	HiC_scaffold_7757	0	33000	0		33000	33000
ACA_CELX1	HiC_scaffold_592	0	32451	0		32451	32451
ACA_CELX1	HiC_scaffold_7727	0	32385	0		32385	32385
ACA_CELX1	HiC_scaffold_40	0	32329	2	6635.9	32329	32329
ACA_CELX1	HiC_scaffold_1828	0	32316	0		32316	32316
ACA_CELX1	HiC_scaffold_2096	0	32000	0		32000	32000
ACA_CELX1	HiC_scaffold_2384	0	32000	0		32000	32000
ACA_CELX1	HiC_scaffold_2536	0	32000	0		32000	32000
ACA_CELX1	HiC_scaffold_41	0	31966	0		31966	31966
ACA_CELX1	HiC_scaffold_1338	0	31917	0		31917	31917
ACA_CELX1	HiC_scaffold_7798	0	31828	0		31828	31828
ACA_CELX1	HiC_scaffold_7768	0	31717	0		31717	31717
ACA_CELX1	HiC_scaffold_7873	0	31414	0		31414	31414
ACA_CELX1	HiC_scaffold_2321	0	31315	0		31315	31315
ACA_CELX1	HiC_scaffold_7617	0	31259	0		31259	31259
ACA_CELX1	HiC_scaffold_7745	0	31171	0		31171	31171
ACA_CELX1	HiC_scaffold_1985	0	31000	0		31000	31000
ACA_CELX1	HiC_scaffold_2248	0	31000	0		31000	31000
ACA_CELX1	HiC_scaffold_2452	0	31000	0		31000	31000
ACA_CELX1	HiC_scaffold_412	0	31000	0		31000	31000
ACA_CELX1	HiC_scaffold_419	0	31000	0		31000	31000
ACA_CELX1	HiC_scaffold_2222	0	30752	0		30752	30752
ACA_CELX1	HiC_scaffold_7784	0	30718	0		30718	30718
ACA_CELX1	HiC_scaffold_43	0	30689	0		30689	30689
ACA_CELX1	HiC_scaffold_7703	0	30463	0		30463	30463
ACA_CELX1	HiC_scaffold_44	0	30429	0		30429	30429
ACA_CELX1	HiC_scaffold_7772	0	30280	0		30280	30280
ACA_CELX1	HiC_scaffold_2043	0	30015	0		30015	30015
ACA_CELX1	HiC_scaffold_139	0	30000	0		30000	30000
ACA_CELX1	HiC_scaffold_1859	0	30000	0		30000	30000
ACA_CELX1	HiC_scaffold_1958	0	30000	0		30000	30000
ACA_CELX1	HiC_scaffold_2349	0	30000	0		30000	30000
ACA_CELX1	HiC_scaffold_2431	0	30000	0		30000	30000
ACA_CELX1	HiC_scaffold_7738	0	30000	0		30000	30000
ACA_CELX1	HiC_scaffold_984	0	30000	0		30000	30000
ACA_CELX1	HiC_scaffold_7754	0	29993	0		29993	29993
ACA_CELX1	HiC_scaffold_2539	0	29830	0		29830	29830
ACA_CELX1	HiC_scaffold_7750	0	29626	0		29626	29626
ACA_CELX1	HiC_scaffold_7708	0	29563	0		29563	29563
ACA_CELX1	HiC_scaffold_7689	0	29530	0		29530	29530
ACA_CELX1	HiC_scaffold_7871	0	29376	1	5303.96	29376	29376
ACA_CELX1	HiC_scaffold_7897	0	29022	0		29022	29022
ACA_CELX1	HiC_scaffold_2020	0	29000	0		29000	29000
ACA_CELX1	HiC_scaffold_2045	0	29000	0		29000	29000
ACA_CELX1	HiC_scaffold_2358	0	29000	0		29000	29000
ACA_CELX1	HiC_scaffold_45	0	29000	0		29000	29000
ACA_CELX1	HiC_scaffold_733	0	29000	0		29000	29000
ACA_CELX1	HiC_scaffold_7805	0	29000	0		29000	29000
ACA_CELX1	HiC_scaffold_2561	0	28701	0		28701	28701
ACA_CELX1	HiC_scaffold_7876	0	28661	0		28661	28661
ACA_CELX1	HiC_scaffold_7675	0	28499	0		28499	28499
ACA_CELX1	HiC_scaffold_2272	0	28476	2	4300.31	28476	28476
ACA_CELX1	HiC_scaffold_2147	0	28385	0		28385	28385
ACA_CELX1	HiC_scaffold_7671	0	28371	0		28371	28371
ACA_CELX1	HiC_scaffold_2179	0	28234	0		28234	28234
ACA_CELX1	HiC_scaffold_1520	0	28099	0		28099	28099
ACA_CELX1	HiC_scaffold_1305	0	28000	0		28000	28000
ACA_CELX1	HiC_scaffold_1358	0	28000	0		28000	28000
ACA_CELX1	HiC_scaffold_2091	0	28000	0		28000	28000
ACA_CELX1	HiC_scaffold_2504	0	28000	0		28000	28000
ACA_CELX1	HiC_scaffold_7851	0	28000	0		28000	28000
ACA_CELX1	HiC_scaffold_973	0	28000	0		28000	28000
ACA_CELX1	HiC_scaffold_7756	0	27947	0		27947	27947
ACA_CELX1	HiC_scaffold_7797	0	27932	0		27932	27932
ACA_CELX1	HiC_scaffold_46	0	27904	0		27904	27904
ACA_CELX1	HiC_scaffold_882	0	27893	0		27893	27893
ACA_CELX1	HiC_scaffold_7870	0	27877	0		27877	27877
ACA_CELX1	HiC_scaffold_2609	0	27578	0		27578	27578
ACA_CELX1	HiC_scaffold_7657	0	27334	0		27334	27334
ACA_CELX1	HiC_scaffold_1419	0	27200	0		27200	27200
ACA_CELX1	HiC_scaffold_2352	0	27032	0		27032	27032
ACA_CELX1	HiC_scaffold_2149	0	27000	0		27000	27000
ACA_CELX1	HiC_scaffold_2290	0	27000	0		27000	27000
ACA_CELX1	HiC_scaffold_2501	0	27000	0		27000	27000
ACA_CELX1	HiC_scaffold_619	0	27000	0		27000	27000
ACA_CELX1	HiC_scaffold_635	0	27000	0		27000	27000
ACA_CELX1	HiC_scaffold_82	0	27000	0		27000	27000
ACA_CELX1	HiC_scaffold_948	0	27000	0		27000	27000
ACA_CELX1	HiC_scaffold_7687	0	26917	0		26917	26917
ACA_CELX1	HiC_scaffold_7697	0	26514	0		26514	26514
ACA_CELX1	HiC_scaffold_2806	0	26067	0		26067	26067
ACA_CELX1	HiC_scaffold_470	0	26000	0		26000	26000
ACA_CELX1	HiC_scaffold_483	0	26000	0		26000	26000
ACA_CELX1	HiC_scaffold_719	0	26000	0		26000	26000
ACA_CELX1	HiC_scaffold_7758	0	26000	0		26000	26000
ACA_CELX1	HiC_scaffold_7795	0	26000	0		26000	26000
ACA_CELX1	HiC_scaffold_7823	0	26000	0		26000	26000
ACA_CELX1	HiC_scaffold_7868	0	26000	0		26000	26000
ACA_CELX1	HiC_scaffold_2154	0	25947	0		25947	25947
ACA_CELX1	HiC_scaffold_7740	0	25897	0		25897	25897
ACA_CELX1	HiC_scaffold_7717	0	25694	0		25694	25694
ACA_CELX1	HiC_scaffold_2474	0	25640	0		25640	25640
ACA_CELX1	HiC_scaffold_93	0	25596	0		25596	25596
ACA_CELX1	HiC_scaffold_7903	0	25552	0		25552	25552
ACA_CELX1	HiC_scaffold_2821	0	25251	0		25251	25251
ACA_CELX1	HiC_scaffold_2827	0	25214	0		25214	25214
ACA_CELX1	HiC_scaffold_1021	0	25000	0		25000	25000
ACA_CELX1	HiC_scaffold_1044	0	25000	0		25000	25000
ACA_CELX1	HiC_scaffold_1156	0	25000	0		25000	25000
ACA_CELX1	HiC_scaffold_127	0	25000	0		25000	25000
ACA_CELX1	HiC_scaffold_1309	0	25000	0		25000	25000
ACA_CELX1	HiC_scaffold_1321	0	25000	0		25000	25000
ACA_CELX1	HiC_scaffold_1340	0	25000	0		25000	25000
ACA_CELX1	HiC_scaffold_1421	0	25000	0		25000	25000
ACA_CELX1	HiC_scaffold_146	0	25000	0		25000	25000
ACA_CELX1	HiC_scaffold_147	0	25000	0		25000	25000
ACA_CELX1	HiC_scaffold_1541	0	25000	0		25000	25000
ACA_CELX1	HiC_scaffold_1551	0	25000	3	5024.58	25000	25000
ACA_CELX1	HiC_scaffold_1611	0	25000	0		25000	25000
ACA_CELX1	HiC_scaffold_1694	0	25000	0		25000	25000
ACA_CELX1	HiC_scaffold_1774	0	25000	0		25000	25000
ACA_CELX1	HiC_scaffold_1815	0	25000	0		25000	25000
ACA_CELX1	HiC_scaffold_195	0	25000	0		25000	25000
ACA_CELX1	HiC_scaffold_2006	0	25000	0		25000	25000
ACA_CELX1	HiC_scaffold_2024	0	25000	0		25000	25000
ACA_CELX1	HiC_scaffold_2217	0	25000	0		25000	25000
ACA_CELX1	HiC_scaffold_2402	0	25000	0		25000	25000
ACA_CELX1	HiC_scaffold_279	0	25000	0		25000	25000
ACA_CELX1	HiC_scaffold_374	0	25000	1	12491.1	25000	25000
ACA_CELX1	HiC_scaffold_375	0	25000	0		25000	25000
ACA_CELX1	HiC_scaffold_430	0	25000	0		25000	25000
ACA_CELX1	HiC_scaffold_453	0	25000	0		25000	25000
ACA_CELX1	HiC_scaffold_503	0	25000	0		25000	25000
ACA_CELX1	HiC_scaffold_518	0	25000	0		25000	25000
ACA_CELX1	HiC_scaffold_583	0	25000	0		25000	25000
ACA_CELX1	HiC_scaffold_701	0	25000	1	4645.15	25000	25000
ACA_CELX1	HiC_scaffold_749	0	25000	0		25000	25000
ACA_CELX1	HiC_scaffold_7622	0	25000	0		25000	25000
ACA_CELX1	HiC_scaffold_7648	0	25000	0		25000	25000
ACA_CELX1	HiC_scaffold_7652	0	25000	0		25000	25000
ACA_CELX1	HiC_scaffold_7753	0	25000	0		25000	25000
ACA_CELX1	HiC_scaffold_803	0	25000	0		25000	25000
ACA_CELX1	HiC_scaffold_890	0	25000	0		25000	25000
ACA_CELX1	HiC_scaffold_912	0	25000	1	4765.41	25000	25000
ACA_CELX1	HiC_scaffold_994	0	25000	0		25000	25000
ACA_CELX1	HiC_scaffold_7854	0	24989	0		24989	24989
ACA_CELX1	HiC_scaffold_48	0	24908	0		24908	24908
ACA_CELX1	HiC_scaffold_2224	0	24845	0		24845	24845
ACA_CELX1	HiC_scaffold_2467	0	24736	0		24736	24736
ACA_CELX1	HiC_scaffold_1934	0	24525	0		24525	24525
ACA_CELX1	HiC_scaffold_2173	0	24403	0		24403	24403
ACA_CELX1	HiC_scaffold_38	0	24370	0		24370	24370
ACA_CELX1	HiC_scaffold_2065	0	24245	0		24245	24245
ACA_CELX1	HiC_scaffold_7829	0	24037	0		24037	24037
ACA_CELX1	HiC_scaffold_7685	0	24007	0		24007	24007
ACA_CELX1	HiC_scaffold_1713	0	24000	0		24000	24000
ACA_CELX1	HiC_scaffold_1777	0	24000	0		24000	24000
ACA_CELX1	HiC_scaffold_1981	0	24000	0		24000	24000
ACA_CELX1	HiC_scaffold_2047	0	24000	0		24000	24000
ACA_CELX1	HiC_scaffold_2443	0	24000	0		24000	24000
ACA_CELX1	HiC_scaffold_33	0	24000	0		24000	24000
ACA_CELX1	HiC_scaffold_35	0	24000	0		24000	24000
ACA_CELX1	HiC_scaffold_47	0	24000	0		24000	24000
ACA_CELX1	HiC_scaffold_485	0	24000	0		24000	24000
ACA_CELX1	HiC_scaffold_555	0	24000	0		24000	24000
ACA_CELX1	HiC_scaffold_7749	0	24000	0		24000	24000
ACA_CELX1	HiC_scaffold_7825	0	24000	0		24000	24000
ACA_CELX1	HiC_scaffold_7836	0	24000	0		24000	24000
ACA_CELX1	HiC_scaffold_7900	0	24000	0		24000	24000
ACA_CELX1	HiC_scaffold_7845	0	23777	0		23777	23777
ACA_CELX1	HiC_scaffold_2904	0	23240	0		23240	23240
ACA_CELX1	HiC_scaffold_2630	0	23229	0		23229	23229
ACA_CELX1	HiC_scaffold_7647	0	23111	0		23111	23111
ACA_CELX1	HiC_scaffold_49	0	23000	1	11114.8	23000	23000
ACA_CELX1	HiC_scaffold_771	0	23000	0		23000	23000
ACA_CELX1	HiC_scaffold_7794	0	23000	1	8107.74	23000	23000
ACA_CELX1	HiC_scaffold_7869	0	23000	0		23000	23000
ACA_CELX1	HiC_scaffold_7806	0	22887	0		22887	22887
ACA_CELX1	HiC_scaffold_7881	0	22846	0		22846	22846
ACA_CELX1	HiC_scaffold_2932	0	22617	0		22617	22617
ACA_CELX1	HiC_scaffold_7633	0	22515	0		22515	22515
ACA_CELX1	HiC_scaffold_7886	0	22435	0		22435	22435
ACA_CELX1	HiC_scaffold_50	0	22419	0		22419	22419
ACA_CELX1	HiC_scaffold_2720	0	22341	0		22341	22341
ACA_CELX1	HiC_scaffold_7875	0	22339	1	9974.7	22339	22339
ACA_CELX1	HiC_scaffold_7865	0	22324	0		22324	22324
ACA_CELX1	HiC_scaffold_1508	0	22320	0		22320	22320
ACA_CELX1	HiC_scaffold_7821	0	22283	0		22283	22283
ACA_CELX1	HiC_scaffold_52	0	22178	0		22178	22178
ACA_CELX1	HiC_scaffold_7711	0	22148	1	9589.59	22148	22148
ACA_CELX1	HiC_scaffold_7894	0	22144	0		22144	22144
ACA_CELX1	HiC_scaffold_7843	0	22124	0		22124	22124
ACA_CELX1	HiC_scaffold_7775	0	22020	0		22020	22020
ACA_CELX1	HiC_scaffold_197	0	22000	1	6194.41	22000	22000
ACA_CELX1	HiC_scaffold_2067	0	22000	0		22000	22000
ACA_CELX1	HiC_scaffold_2285	0	22000	0		22000	22000
ACA_CELX1	HiC_scaffold_581	0	22000	0		22000	22000
ACA_CELX1	HiC_scaffold_740	0	22000	0		22000	22000
ACA_CELX1	HiC_scaffold_7832	0	22000	0		22000	22000
ACA_CELX1	HiC_scaffold_7841	0	22000	1	10101.8	22000	22000
ACA_CELX1	HiC_scaffold_7878	0	22000	0		22000	22000
ACA_CELX1	HiC_scaffold_7737	0	21883	0		21883	21883
ACA_CELX1	HiC_scaffold_7739	0	21858	0		21858	21858
ACA_CELX1	HiC_scaffold_1130	0	21849	0		21849	21849
ACA_CELX1	HiC_scaffold_1420	0	21819	0		21819	21819
ACA_CELX1	HiC_scaffold_7683	0	21805	0		21805	21805
ACA_CELX1	HiC_scaffold_2553	0	21754	0		21754	21754
ACA_CELX1	HiC_scaffold_51	0	21742	0		21742	21742
ACA_CELX1	HiC_scaffold_7625	0	21683	0		21683	21683
ACA_CELX1	HiC_scaffold_2600	0	21675	0		21675	21675
ACA_CELX1	HiC_scaffold_54	0	21555	0		21555	21555
ACA_CELX1	HiC_scaffold_7680	0	21506	0		21506	21506
ACA_CELX1	HiC_scaffold_1477	0	21412	0		21412	21412
ACA_CELX1	HiC_scaffold_1769	0	21388	0		21388	21388
ACA_CELX1	HiC_scaffold_53	0	21355	0		21355	21355
ACA_CELX1	HiC_scaffold_1610	0	21336	0		21336	21336
ACA_CELX1	HiC_scaffold_56	0	21264	0		21264	21264
ACA_CELX1	HiC_scaffold_7725	0	21252	0		21252	21252
ACA_CELX1	HiC_scaffold_3001	0	21248	0		21248	21248
ACA_CELX1	HiC_scaffold_2822	0	21172	0		21172	21172
ACA_CELX1	HiC_scaffold_3012	0	21118	0		21118	21118
ACA_CELX1	HiC_scaffold_3017	0	21048	1	7935.97	21048	21048
ACA_CELX1	HiC_scaffold_1149	0	21000	0		21000	21000
ACA_CELX1	HiC_scaffold_1719	0	21000	0		21000	21000
ACA_CELX1	HiC_scaffold_1865	0	21000	0		21000	21000
ACA_CELX1	HiC_scaffold_1900	0	21000	0		21000	21000
ACA_CELX1	HiC_scaffold_1937	0	21000	0		21000	21000
ACA_CELX1	HiC_scaffold_2212	0	21000	0		21000	21000
ACA_CELX1	HiC_scaffold_2278	0	21000	0		21000	21000
ACA_CELX1	HiC_scaffold_2375	0	21000	0		21000	21000
ACA_CELX1	HiC_scaffold_423	0	21000	0		21000	21000
ACA_CELX1	HiC_scaffold_596	0	21000	0		21000	21000
ACA_CELX1	HiC_scaffold_7838	0	21000	0		21000	21000
ACA_CELX1	HiC_scaffold_7663	0	20917	0		20917	20917
ACA_CELX1	HiC_scaffold_3019	0	20900	0		20900	20900
ACA_CELX1	HiC_scaffold_3022	0	20881	0		20881	20881
ACA_CELX1	HiC_scaffold_2529	0	20757	1	10351.4	20757	20757
ACA_CELX1	HiC_scaffold_2059	0	20699	0		20699	20699
ACA_CELX1	HiC_scaffold_7847	0	20636	0		20636	20636
ACA_CELX1	HiC_scaffold_3032	0	20586	0		20586	20586
ACA_CELX1	HiC_scaffold_7852	0	20476	1	3714.5	20476	20476
ACA_CELX1	HiC_scaffold_2576	0	20254	0		20254	20254
ACA_CELX1	HiC_scaffold_1191	0	20238	0		20238	20238
ACA_CELX1	HiC_scaffold_7718	0	20182	1	6261.81	20182	20182
ACA_CELX1	HiC_scaffold_7844	0	20175	0		20175	20175
ACA_CELX1	HiC_scaffold_7767	0	20174	0		20174	20174
ACA_CELX1	HiC_scaffold_2042	0	20167	0		20167	20167
ACA_CELX1	HiC_scaffold_2583	0	20150	0		20150	20150
ACA_CELX1	HiC_scaffold_2649	0	20109	0		20109	20109
ACA_CELX1	HiC_scaffold_7726	0	20013	0		20013	20013
ACA_CELX1	HiC_scaffold_7600	0	20009	0		20009	20009
ACA_CELX1	HiC_scaffold_1074	0	20000	0		20000	20000
ACA_CELX1	HiC_scaffold_2406	0	20000	0		20000	20000
ACA_CELX1	HiC_scaffold_291	0	20000	0		20000	20000
ACA_CELX1	HiC_scaffold_426	0	20000	0		20000	20000
ACA_CELX1	HiC_scaffold_563	0	20000	0		20000	20000
ACA_CELX1	HiC_scaffold_7692	0	20000	0		20000	20000
ACA_CELX1	HiC_scaffold_7730	0	20000	0		20000	20000
ACA_CELX1	HiC_scaffold_7732	0	20000	0		20000	20000
ACA_CELX1	HiC_scaffold_7817	0	20000	0		20000	20000
ACA_CELX1	HiC_scaffold_974	0	20000	0		20000	20000
ACA_CELX1	HiC_scaffold_7799	0	19929	0		19929	19929
ACA_CELX1	HiC_scaffold_7830	0	19892	0		19892	19892
ACA_CELX1	HiC_scaffold_7728	0	19833	0		19833	19833
ACA_CELX1	HiC_scaffold_3085	0	19811	0		19811	19811
ACA_CELX1	HiC_scaffold_1311	0	19800	0		19800	19800
ACA_CELX1	HiC_scaffold_7713	0	19712	0		19712	19712
ACA_CELX1	HiC_scaffold_7735	0	19690	0		19690	19690
ACA_CELX1	HiC_scaffold_1131	0	19614	0		19614	19614
ACA_CELX1	HiC_scaffold_1617	0	19593	0		19593	19593
ACA_CELX1	HiC_scaffold_7904	0	19343	0		19343	19343
ACA_CELX1	HiC_scaffold_7752	0	19324	0		19324	19324
ACA_CELX1	HiC_scaffold_7734	0	19217	0		19217	19217
ACA_CELX1	HiC_scaffold_3124	0	19164	0		19164	19164
ACA_CELX1	HiC_scaffold_7714	0	19033	0		19033	19033
ACA_CELX1	HiC_scaffold_7621	0	19003	0		19003	19003
ACA_CELX1	HiC_scaffold_1478	0	19000	0		19000	19000
ACA_CELX1	HiC_scaffold_1695	0	19000	0		19000	19000
ACA_CELX1	HiC_scaffold_2635	0	19000	0		19000	19000
ACA_CELX1	HiC_scaffold_55	0	19000	0		19000	19000
ACA_CELX1	HiC_scaffold_7654	0	19000	0		19000	19000
ACA_CELX1	HiC_scaffold_7691	0	19000	0		19000	19000
ACA_CELX1	HiC_scaffold_7721	0	19000	0		19000	19000
ACA_CELX1	HiC_scaffold_7761	0	19000	0		19000	19000
ACA_CELX1	HiC_scaffold_7778	0	19000	0		19000	19000
ACA_CELX1	HiC_scaffold_7828	0	18889	0		18889	18889
ACA_CELX1	HiC_scaffold_7710	0	18883	0		18883	18883
ACA_CELX1	HiC_scaffold_7771	0	18868	0		18868	18868
ACA_CELX1	HiC_scaffold_7672	0	18861	0		18861	18861
ACA_CELX1	HiC_scaffold_7899	0	18852	0		18852	18852
ACA_CELX1	HiC_scaffold_7896	0	18842	0		18842	18842
ACA_CELX1	HiC_scaffold_7790	0	18835	0		18835	18835
ACA_CELX1	HiC_scaffold_2788	0	18822	0		18822	18822
ACA_CELX1	HiC_scaffold_3149	0	18810	0		18810	18810
ACA_CELX1	HiC_scaffold_7863	0	18803	0		18803	18803
ACA_CELX1	HiC_scaffold_2939	0	18795	0		18795	18795
ACA_CELX1	HiC_scaffold_3156	0	18741	0		18741	18741
ACA_CELX1	HiC_scaffold_7705	0	18730	0		18730	18730
ACA_CELX1	HiC_scaffold_2555	0	18711	0		18711	18711
ACA_CELX1	HiC_scaffold_2842	0	18660	0		18660	18660
ACA_CELX1	HiC_scaffold_1287	0	18623	0		18623	18623
ACA_CELX1	HiC_scaffold_7808	0	18505	0		18505	18505
ACA_CELX1	HiC_scaffold_7613	0	18472	1	2874.09	18472	18472
ACA_CELX1	HiC_scaffold_57	0	18388	0		18388	18388
ACA_CELX1	HiC_scaffold_7846	0	18388	1	2725.84	18388	18388
ACA_CELX1	HiC_scaffold_3057	0	18365	0		18365	18365
ACA_CELX1	HiC_scaffold_2777	0	18323	0		18323	18323
ACA_CELX1	HiC_scaffold_7612	0	18311	0		18311	18311
ACA_CELX1	HiC_scaffold_7715	0	18274	0		18274	18274
ACA_CELX1	HiC_scaffold_2218	0	18268	0		18268	18268
ACA_CELX1	HiC_scaffold_2602	0	18238	0		18238	18238
ACA_CELX1	HiC_scaffold_3199	0	18184	0		18184	18184
ACA_CELX1	HiC_scaffold_7744	0	18054	0		18054	18054
ACA_CELX1	HiC_scaffold_7661	0	18026	0		18026	18026
ACA_CELX1	HiC_scaffold_7628	0	18024	0		18024	18024
ACA_CELX1	HiC_scaffold_7693	0	18018	0		18018	18018
ACA_CELX1	HiC_scaffold_1616	0	18000	0		18000	18000
ACA_CELX1	HiC_scaffold_177	0	18000	0		18000	18000
ACA_CELX1	HiC_scaffold_2425	0	18000	0		18000	18000
ACA_CELX1	HiC_scaffold_250	0	18000	0		18000	18000
ACA_CELX1	HiC_scaffold_26	0	18000	0		18000	18000
ACA_CELX1	HiC_scaffold_338	0	18000	0		18000	18000
ACA_CELX1	HiC_scaffold_7800	0	18000	0		18000	18000
ACA_CELX1	HiC_scaffold_7840	0	18000	1	6675.75	18000	18000
ACA_CELX1	HiC_scaffold_7855	0	18000	0		18000	18000
ACA_CELX1	HiC_scaffold_999	0	18000	0		18000	18000
ACA_CELX1	HiC_scaffold_7835	0	17959	0		17959	17959
ACA_CELX1	HiC_scaffold_7880	0	17937	0		17937	17937
ACA_CELX1	HiC_scaffold_7831	0	17894	0		17894	17894
ACA_CELX1	HiC_scaffold_7862	0	17890	0		17890	17890
ACA_CELX1	HiC_scaffold_2831	0	17882	0		17882	17882
ACA_CELX1	HiC_scaffold_7660	0	17825	0		17825	17825
ACA_CELX1	HiC_scaffold_7849	0	17791	1	8661.64	17791	17791
ACA_CELX1	HiC_scaffold_7773	0	17776	0		17776	17776
ACA_CELX1	HiC_scaffold_58	0	17772	2	3561.23	17772	17772
ACA_CELX1	HiC_scaffold_7777	0	17768	0		17768	17768
ACA_CELX1	HiC_scaffold_7731	0	17739	0		17739	17739
ACA_CELX1	HiC_scaffold_7655	0	17708	0		17708	17708
ACA_CELX1	HiC_scaffold_7860	0	17669	0		17669	17669
ACA_CELX1	HiC_scaffold_7766	0	17663	0		17663	17663
ACA_CELX1	HiC_scaffold_7787	0	17588	0		17588	17588
ACA_CELX1	HiC_scaffold_1656	0	17532	0		17532	17532
ACA_CELX1	HiC_scaffold_2983	0	17506	0		17506	17506
ACA_CELX1	HiC_scaffold_7722	0	17411	0		17411	17411
ACA_CELX1	HiC_scaffold_3025	0	17296	0		17296	17296
ACA_CELX1	HiC_scaffold_7839	0	17290	0		17290	17290
ACA_CELX1	HiC_scaffold_7743	0	17273	0		17273	17273
ACA_CELX1	HiC_scaffold_7815	0	17273	1	4042.97	17273	17273
ACA_CELX1	HiC_scaffold_7816	0	17267	0		17267	17267
ACA_CELX1	HiC_scaffold_2877	0	17212	0		17212	17212
ACA_CELX1	HiC_scaffold_7755	0	17205	0		17205	17205
ACA_CELX1	HiC_scaffold_1189	0	17190	0		17190	17190
ACA_CELX1	HiC_scaffold_3288	0	17185	0		17185	17185
ACA_CELX1	HiC_scaffold_7810	0	17181	0		17181	17181
ACA_CELX1	HiC_scaffold_59	0	17147	0		17147	17147
ACA_CELX1	HiC_scaffold_7666	0	17127	0		17127	17127
ACA_CELX1	HiC_scaffold_2608	0	17078	0		17078	17078
ACA_CELX1	HiC_scaffold_3298	0	17067	0		17067	17067
ACA_CELX1	HiC_scaffold_7759	0	17040	0		17040	17040
ACA_CELX1	HiC_scaffold_7788	0	17029	1	7845.13	17029	17029
ACA_CELX1	HiC_scaffold_7893	0	17022	0		17022	17022
ACA_CELX1	HiC_scaffold_60	0	17008	0		17008	17008
ACA_CELX1	HiC_scaffold_1537	0	17000	0		17000	17000
ACA_CELX1	HiC_scaffold_2019	0	17000	0		17000	17000
ACA_CELX1	HiC_scaffold_296	0	17000	0		17000	17000
ACA_CELX1	HiC_scaffold_728	0	17000	0		17000	17000
ACA_CELX1	HiC_scaffold_7793	0	17000	0		17000	17000
ACA_CELX1	HiC_scaffold_7837	0	17000	0		17000	17000
ACA_CELX1	HiC_scaffold_7864	0	17000	0		17000	17000
ACA_CELX1	HiC_scaffold_7785	0	16997	0		16997	16997
ACA_CELX1	HiC_scaffold_3140	0	16919	0		16919	16919
ACA_CELX1	HiC_scaffold_2234	0	16917	0		16917	16917
ACA_CELX1	HiC_scaffold_2713	0	16893	0		16893	16893
ACA_CELX1	HiC_scaffold_7866	0	16876	0		16876	16876
ACA_CELX1	HiC_scaffold_7690	0	16872	0		16872	16872
ACA_CELX1	HiC_scaffold_61	0	16844	0		16844	16844
ACA_CELX1	HiC_scaffold_62	0	16839	0		16839	16839
ACA_CELX1	HiC_scaffold_7850	0	16838	0		16838	16838
ACA_CELX1	HiC_scaffold_3328	0	16828	0		16828	16828
ACA_CELX1	HiC_scaffold_7770	0	16823	0		16823	16823
ACA_CELX1	HiC_scaffold_2972	0	16820	0		16820	16820
ACA_CELX1	HiC_scaffold_7682	0	16801	0		16801	16801
ACA_CELX1	HiC_scaffold_1166	0	16769	0		16769	16769
ACA_CELX1	HiC_scaffold_63	0	16656	0		16656	16656
ACA_CELX1	HiC_scaffold_3351	0	16629	0		16629	16629
ACA_CELX1	HiC_scaffold_7698	0	16587	0		16587	16587
ACA_CELX1	HiC_scaffold_7789	0	16564	0		16564	16564
ACA_CELX1	HiC_scaffold_7763	0	16494	1	5951.14	16494	16494
ACA_CELX1	HiC_scaffold_3369	0	16475	0		16475	16475
ACA_CELX1	HiC_scaffold_7723	0	16474	0		16474	16474
ACA_CELX1	HiC_scaffold_7803	0	16461	0		16461	16461
ACA_CELX1	HiC_scaffold_3373	0	16412	0		16412	16412
ACA_CELX1	HiC_scaffold_7802	0	16378	0		16378	16378
ACA_CELX1	HiC_scaffold_2578	0	16360	0		16360	16360
ACA_CELX1	HiC_scaffold_7720	0	16337	1	8158.31	16337	16337
ACA_CELX1	HiC_scaffold_7741	0	16313	0		16313	16313
ACA_CELX1	HiC_scaffold_7704	0	16287	0		16287	16287
ACA_CELX1	HiC_scaffold_7694	0	16220	0		16220	16220
ACA_CELX1	HiC_scaffold_64	0	16206	0		16206	16206
ACA_CELX1	HiC_scaffold_7858	0	16198	0		16198	16198
ACA_CELX1	HiC_scaffold_7889	0	16191	0		16191	16191
ACA_CELX1	HiC_scaffold_2950	0	16176	0		16176	16176
ACA_CELX1	HiC_scaffold_7796	0	16157	0		16157	16157
ACA_CELX1	HiC_scaffold_3406	0	16090	0		16090	16090
ACA_CELX1	HiC_scaffold_7859	0	16080	1	7735.71	16080	16080
ACA_CELX1	HiC_scaffold_3412	0	16056	0		16056	16056
ACA_CELX1	HiC_scaffold_3415	0	16020	0		16020	16020
ACA_CELX1	HiC_scaffold_1102	0	16019	0		16019	16019
ACA_CELX1	HiC_scaffold_7902	0	16015	0		16015	16015
ACA_CELX1	HiC_scaffold_7786	0	16004	0		16004	16004
ACA_CELX1	HiC_scaffold_7827	0	16003	0		16003	16003
ACA_CELX1	HiC_scaffold_1046	0	16000	0		16000	16000
ACA_CELX1	HiC_scaffold_2916	0	16000	0		16000	16000
ACA_CELX1	HiC_scaffold_7695	0	16000	0		16000	16000
ACA_CELX1	HiC_scaffold_7742	0	16000	0		16000	16000
ACA_CELX1	HiC_scaffold_7751	0	16000	0		16000	16000
ACA_CELX1	HiC_scaffold_7781	0	16000	0		16000	16000
ACA_CELX1	HiC_scaffold_7801	0	16000	0		16000	16000
ACA_CELX1	HiC_scaffold_7895	0	16000	0		16000	16000
ACA_CELX1	HiC_scaffold_795	0	16000	0		16000	16000
ACA_CELX1	HiC_scaffold_7848	0	15961	0		15961	15961
ACA_CELX1	HiC_scaffold_7774	0	15957	0		15957	15957
ACA_CELX1	HiC_scaffold_7782	0	15953	0		15953	15953
ACA_CELX1	HiC_scaffold_3434	0	15917	0		15917	15917
ACA_CELX1	HiC_scaffold_7762	0	15895	0		15895	15895
ACA_CELX1	HiC_scaffold_65	0	15891	0		15891	15891
ACA_CELX1	HiC_scaffold_1067	0	15874	0		15874	15874
ACA_CELX1	HiC_scaffold_7674	0	15862	0		15862	15862
ACA_CELX1	HiC_scaffold_66	0	15838	1	7812.68	15838	15838
ACA_CELX1	HiC_scaffold_7606	0	15825	0		15825	15825
ACA_CELX1	HiC_scaffold_2858	0	15814	0		15814	15814
ACA_CELX1	HiC_scaffold_3391	0	15791	0		15791	15791
ACA_CELX1	HiC_scaffold_1690	0	15785	0		15785	15785
ACA_CELX1	HiC_scaffold_68	0	15713	0		15713	15713
ACA_CELX1	HiC_scaffold_2440	0	15672	0		15672	15672
ACA_CELX1	HiC_scaffold_7760	0	15645	0		15645	15645
ACA_CELX1	HiC_scaffold_3070	0	15603	0		15603	15603
ACA_CELX1	HiC_scaffold_7857	0	15576	0		15576	15576
ACA_CELX1	HiC_scaffold_67	0	15550	0		15550	15550
ACA_CELX1	HiC_scaffold_3484	0	15512	0		15512	15512
ACA_CELX1	HiC_scaffold_7779	0	15473	0		15473	15473
ACA_CELX1	HiC_scaffold_69	0	15453	0		15453	15453
ACA_CELX1	HiC_scaffold_7678	0	15450	0		15450	15450
ACA_CELX1	HiC_scaffold_1291	0	15396	0		15396	15396
ACA_CELX1	HiC_scaffold_70	0	15390	0		15390	15390
ACA_CELX1	HiC_scaffold_2604	0	15368	0		15368	15368
ACA_CELX1	HiC_scaffold_7824	0	15361	0		15361	15361
ACA_CELX1	HiC_scaffold_3058	0	15345	0		15345	15345
ACA_CELX1	HiC_scaffold_32	0	15340	0		15340	15340
ACA_CELX1	HiC_scaffold_1747	0	15328	0		15328	15328
ACA_CELX1	HiC_scaffold_7700	0	15302	0		15302	15302
ACA_CELX1	HiC_scaffold_71	0	15298	0		15298	15298
ACA_CELX1	HiC_scaffold_7686	0	15287	0		15287	15287
ACA_CELX1	HiC_scaffold_1449	0	15246	0		15246	15246
ACA_CELX1	HiC_scaffold_7882	0	15196	0		15196	15196
ACA_CELX1	HiC_scaffold_7842	0	15194	0		15194	15194
ACA_CELX1	HiC_scaffold_2471	0	15189	0		15189	15189
ACA_CELX1	HiC_scaffold_7733	0	15189	0		15189	15189
ACA_CELX1	HiC_scaffold_72	0	15186	0		15186	15186
ACA_CELX1	HiC_scaffold_1680	0	15181	0		15181	15181
ACA_CELX1	HiC_scaffold_7872	0	15173	0		15173	15173
ACA_CELX1	HiC_scaffold_7791	0	15158	0		15158	15158
ACA_CELX1	HiC_scaffold_42	0	15138	0		15138	15138
ACA_CELX1	HiC_scaffold_7885	0	15131	0		15131	15131
ACA_CELX1	HiC_scaffold_7809	0	15127	0		15127	15127
ACA_CELX1	HiC_scaffold_7811	0	15097	0		15097	15097
ACA_CELX1	HiC_scaffold_7681	0	15088	0		15088	15088
ACA_CELX1	HiC_scaffold_2470	0	15083	0		15083	15083
ACA_CELX1	HiC_scaffold_7679	0	15081	0		15081	15081
ACA_CELX1	HiC_scaffold_7813	0	15060	0		15060	15060
ACA_CELX1	HiC_scaffold_7712	0	15053	0		15053	15053
ACA_CELX1	HiC_scaffold_7826	0	15045	0		15045	15045
ACA_CELX1	HiC_scaffold_2761	0	15012	0		15012	15012
ACA_CELX1	HiC_scaffold_1715	0	15000	0		15000	15000
ACA_CELX1	HiC_scaffold_218	0	15000	0		15000	15000
ACA_CELX1	HiC_scaffold_2930	0	15000	0		15000	15000
ACA_CELX1	HiC_scaffold_2965	0	15000	0		15000	15000
ACA_CELX1	HiC_scaffold_600	0	15000	1	4694.62	15000	15000
ACA_CELX1	HiC_scaffold_7792	0	15000	2	2828.13	15000	15000
ACA_CELX1	HiC_scaffold_7804	0	15000	0		15000	15000
ACA_CELX1	HiC_scaffold_3540	0	14997	0		14997	14997
ACA_CELX1	HiC_scaffold_3541	0	14995	0		14995	14995
ACA_CELX1	HiC_scaffold_7834	0	14983	0		14983	14983
ACA_CELX1	HiC_scaffold_3542	0	14973	0		14973	14973
ACA_CELX1	HiC_scaffold_3543	0	14970	0		14970	14970
ACA_CELX1	HiC_scaffold_3544	0	14963	0		14963	14963
ACA_CELX1	HiC_scaffold_3545	0	14962	0		14962	14962
ACA_CELX1	HiC_scaffold_3546	0	14957	0		14957	14957
ACA_CELX1	HiC_scaffold_3547	0	14949	0		14949	14949
ACA_CELX1	HiC_scaffold_3548	0	14946	0		14946	14946
ACA_CELX1	HiC_scaffold_3549	0	14941	0		14941	14941
ACA_CELX1	HiC_scaffold_1326	0	14939	0		14939	14939
ACA_CELX1	HiC_scaffold_3550	0	14929	0		14929	14929
ACA_CELX1	HiC_scaffold_3309	0	14926	0		14926	14926
ACA_CELX1	HiC_scaffold_3551	0	14924	0		14924	14924
ACA_CELX1	HiC_scaffold_3552	0	14920	0		14920	14920
ACA_CELX1	HiC_scaffold_3301	0	14919	0		14919	14919
ACA_CELX1	HiC_scaffold_3553	0	14914	0		14914	14914
ACA_CELX1	HiC_scaffold_3554	0	14913	0		14913	14913
ACA_CELX1	HiC_scaffold_3088	0	14905	0		14905	14905
ACA_CELX1	HiC_scaffold_3555	0	14900	0		14900	14900
ACA_CELX1	HiC_scaffold_3556	0	14897	0		14897	14897
ACA_CELX1	HiC_scaffold_3557	0	14894	0		14894	14894
ACA_CELX1	HiC_scaffold_3558	0	14891	0		14891	14891
ACA_CELX1	HiC_scaffold_3559	0	14890	0		14890	14890
ACA_CELX1	HiC_scaffold_3560	0	14888	0		14888	14888
ACA_CELX1	HiC_scaffold_3561	0	14881	0		14881	14881
ACA_CELX1	HiC_scaffold_3562	0	14880	0		14880	14880
ACA_CELX1	HiC_scaffold_3563	0	14878	0		14878	14878
ACA_CELX1	HiC_scaffold_3564	0	14874	0		14874	14874
ACA_CELX1	HiC_scaffold_3565	0	14869	0		14869	14869
ACA_CELX1	HiC_scaffold_3566	0	14868	0		14868	14868
ACA_CELX1	HiC_scaffold_3567	0	14865	0		14865	14865
ACA_CELX1	HiC_scaffold_3568	0	14864	0		14864	14864
ACA_CELX1	HiC_scaffold_3569	0	14861	0		14861	14861
ACA_CELX1	HiC_scaffold_3570	0	14854	1	6891.28	14854	14854
ACA_CELX1	HiC_scaffold_3571	0	14847	0		14847	14847
ACA_CELX1	HiC_scaffold_3572	0	14835	1	7329.93	14835	14835
ACA_CELX1	HiC_scaffold_3573	0	14832	0		14832	14832
ACA_CELX1	HiC_scaffold_3574	0	14815	0		14815	14815
ACA_CELX1	HiC_scaffold_2887	0	14793	0		14793	14793
ACA_CELX1	HiC_scaffold_3575	0	14793	0		14793	14793
ACA_CELX1	HiC_scaffold_3576	0	14787	0		14787	14787
ACA_CELX1	HiC_scaffold_3272	0	14777	0		14777	14777
ACA_CELX1	HiC_scaffold_3577	0	14773	0		14773	14773
ACA_CELX1	HiC_scaffold_3578	0	14767	0		14767	14767
ACA_CELX1	HiC_scaffold_3579	0	14759	0		14759	14759
ACA_CELX1	HiC_scaffold_3580	0	14753	0		14753	14753
ACA_CELX1	HiC_scaffold_3581	0	14739	0		14739	14739
ACA_CELX1	HiC_scaffold_3582	0	14738	0		14738	14738
ACA_CELX1	HiC_scaffold_3583	0	14727	0		14727	14727
ACA_CELX1	HiC_scaffold_3584	0	14718	0		14718	14718
ACA_CELX1	HiC_scaffold_3585	0	14717	0		14717	14717
ACA_CELX1	HiC_scaffold_3586	0	14717	0		14717	14717
ACA_CELX1	HiC_scaffold_3587	0	14710	0		14710	14710
ACA_CELX1	HiC_scaffold_3086	0	14709	0		14709	14709
ACA_CELX1	HiC_scaffold_3588	0	14706	0		14706	14706
ACA_CELX1	HiC_scaffold_3589	0	14704	0		14704	14704
ACA_CELX1	HiC_scaffold_3590	0	14699	0		14699	14699
ACA_CELX1	HiC_scaffold_2723	0	14696	1	452.064	14696	14696
ACA_CELX1	HiC_scaffold_3591	0	14690	0		14690	14690
ACA_CELX1	HiC_scaffold_3592	0	14689	0		14689	14689
ACA_CELX1	HiC_scaffold_3593	0	14688	0		14688	14688
ACA_CELX1	HiC_scaffold_3594	0	14687	0		14687	14687
ACA_CELX1	HiC_scaffold_3595	0	14687	0		14687	14687
ACA_CELX1	HiC_scaffold_3596	0	14685	0		14685	14685
ACA_CELX1	HiC_scaffold_3597	0	14667	0		14667	14667
ACA_CELX1	HiC_scaffold_3598	0	14667	0		14667	14667
ACA_CELX1	HiC_scaffold_3599	0	14665	0		14665	14665
ACA_CELX1	HiC_scaffold_3600	0	14661	0		14661	14661
ACA_CELX1	HiC_scaffold_2828	0	14657	0		14657	14657
ACA_CELX1	HiC_scaffold_3305	0	14649	0		14649	14649
ACA_CELX1	HiC_scaffold_3601	0	14648	0		14648	14648
ACA_CELX1	HiC_scaffold_3602	0	14639	0		14639	14639
ACA_CELX1	HiC_scaffold_3603	0	14639	0		14639	14639
ACA_CELX1	HiC_scaffold_3604	0	14638	0		14638	14638
ACA_CELX1	HiC_scaffold_3605	0	14635	0		14635	14635
ACA_CELX1	HiC_scaffold_2116	0	14632	0		14632	14632
ACA_CELX1	HiC_scaffold_7861	0	14631	0		14631	14631
ACA_CELX1	HiC_scaffold_3451	0	14625	0		14625	14625
ACA_CELX1	HiC_scaffold_3606	0	14623	0		14623	14623
ACA_CELX1	HiC_scaffold_3607	0	14615	0		14615	14615
ACA_CELX1	HiC_scaffold_3608	0	14610	0		14610	14610
ACA_CELX1	HiC_scaffold_3609	0	14610	0		14610	14610
ACA_CELX1	HiC_scaffold_3296	0	14588	0		14588	14588
ACA_CELX1	HiC_scaffold_3610	0	14577	0		14577	14577
ACA_CELX1	HiC_scaffold_3611	0	14569	0		14569	14569
ACA_CELX1	HiC_scaffold_3612	0	14560	0		14560	14560
ACA_CELX1	HiC_scaffold_3613	0	14547	0		14547	14547
ACA_CELX1	HiC_scaffold_3614	0	14543	0		14543	14543
ACA_CELX1	HiC_scaffold_3615	0	14527	0		14527	14527
ACA_CELX1	HiC_scaffold_3616	0	14526	0		14526	14526
ACA_CELX1	HiC_scaffold_3617	0	14522	0		14522	14522
ACA_CELX1	HiC_scaffold_3618	0	14515	0		14515	14515
ACA_CELX1	HiC_scaffold_3037	0	14511	0		14511	14511
ACA_CELX1	HiC_scaffold_3476	0	14492	0		14492	14492
ACA_CELX1	HiC_scaffold_3619	0	14492	0		14492	14492
ACA_CELX1	HiC_scaffold_3620	0	14484	0		14484	14484
ACA_CELX1	HiC_scaffold_2343	0	14476	0		14476	14476
ACA_CELX1	HiC_scaffold_3621	0	14475	0		14475	14475
ACA_CELX1	HiC_scaffold_3622	0	14464	0		14464	14464
ACA_CELX1	HiC_scaffold_3196	0	14455	0		14455	14455
ACA_CELX1	HiC_scaffold_3623	0	14453	0		14453	14453
ACA_CELX1	HiC_scaffold_3624	0	14450	0		14450	14450
ACA_CELX1	HiC_scaffold_3625	0	14443	0		14443	14443
ACA_CELX1	HiC_scaffold_3626	0	14440	0		14440	14440
ACA_CELX1	HiC_scaffold_3627	0	14433	0		14433	14433
ACA_CELX1	HiC_scaffold_2582	0	14432	0		14432	14432
ACA_CELX1	HiC_scaffold_3628	0	14431	0		14431	14431
ACA_CELX1	HiC_scaffold_3629	0	14424	0		14424	14424
ACA_CELX1	HiC_scaffold_3630	0	14418	0		14418	14418
ACA_CELX1	HiC_scaffold_3631	0	14414	0		14414	14414
ACA_CELX1	HiC_scaffold_3632	0	14414	0		14414	14414
ACA_CELX1	HiC_scaffold_3633	0	14409	0		14409	14409
ACA_CELX1	HiC_scaffold_3634	0	14408	0		14408	14408
ACA_CELX1	HiC_scaffold_3635	0	14402	0		14402	14402
ACA_CELX1	HiC_scaffold_3636	0	14396	0		14396	14396
ACA_CELX1	HiC_scaffold_3637	0	14395	0		14395	14395
ACA_CELX1	HiC_scaffold_3638	0	14392	0		14392	14392
ACA_CELX1	HiC_scaffold_3639	0	14389	0		14389	14389
ACA_CELX1	HiC_scaffold_3640	0	14388	0		14388	14388
ACA_CELX1	HiC_scaffold_3641	0	14387	0		14387	14387
ACA_CELX1	HiC_scaffold_3642	0	14382	0		14382	14382
ACA_CELX1	HiC_scaffold_3643	0	14375	0		14375	14375
ACA_CELX1	HiC_scaffold_3430	0	14374	0		14374	14374
ACA_CELX1	HiC_scaffold_3644	0	14371	0		14371	14371
ACA_CELX1	HiC_scaffold_3645	0	14369	0		14369	14369
ACA_CELX1	HiC_scaffold_3646	0	14365	0		14365	14365
ACA_CELX1	HiC_scaffold_3647	0	14362	0		14362	14362
ACA_CELX1	HiC_scaffold_3648	0	14353	0		14353	14353
ACA_CELX1	HiC_scaffold_3649	0	14337	0		14337	14337
ACA_CELX1	HiC_scaffold_3650	0	14333	0		14333	14333
ACA_CELX1	HiC_scaffold_3465	0	14332	0		14332	14332
ACA_CELX1	HiC_scaffold_3651	0	14332	0		14332	14332
ACA_CELX1	HiC_scaffold_3652	0	14327	0		14327	14327
ACA_CELX1	HiC_scaffold_3653	0	14323	0		14323	14323
ACA_CELX1	HiC_scaffold_3654	0	14315	0		14315	14315
ACA_CELX1	HiC_scaffold_3655	0	14308	0		14308	14308
ACA_CELX1	HiC_scaffold_3656	0	14302	0		14302	14302
ACA_CELX1	HiC_scaffold_3657	0	14299	0		14299	14299
ACA_CELX1	HiC_scaffold_3658	0	14285	0		14285	14285
ACA_CELX1	HiC_scaffold_3659	0	14285	0		14285	14285
ACA_CELX1	HiC_scaffold_3660	0	14281	0		14281	14281
ACA_CELX1	HiC_scaffold_3661	0	14273	0		14273	14273
ACA_CELX1	HiC_scaffold_2794	0	14266	0		14266	14266
ACA_CELX1	HiC_scaffold_3662	0	14266	0		14266	14266
ACA_CELX1	HiC_scaffold_3663	0	14262	0		14262	14262
ACA_CELX1	HiC_scaffold_2855	0	14256	0		14256	14256
ACA_CELX1	HiC_scaffold_3664	0	14250	0		14250	14250
ACA_CELX1	HiC_scaffold_3665	0	14242	0		14242	14242
ACA_CELX1	HiC_scaffold_3666	0	14236	0		14236	14236
ACA_CELX1	HiC_scaffold_3667	0	14235	0		14235	14235
ACA_CELX1	HiC_scaffold_3516	0	14230	0		14230	14230
ACA_CELX1	HiC_scaffold_3030	0	14228	0		14228	14228
ACA_CELX1	HiC_scaffold_3668	0	14219	0		14219	14219
ACA_CELX1	HiC_scaffold_3669	0	14195	0		14195	14195
ACA_CELX1	HiC_scaffold_3670	0	14194	0		14194	14194
ACA_CELX1	HiC_scaffold_3671	0	14187	0		14187	14187
ACA_CELX1	HiC_scaffold_3672	0	14184	0		14184	14184
ACA_CELX1	HiC_scaffold_3673	0	14171	0		14171	14171
ACA_CELX1	HiC_scaffold_3674	0	14169	0		14169	14169
ACA_CELX1	HiC_scaffold_3675	0	14160	0		14160	14160
ACA_CELX1	HiC_scaffold_3676	0	14159	0		14159	14159
ACA_CELX1	HiC_scaffold_3515	0	14157	0		14157	14157
ACA_CELX1	HiC_scaffold_3677	0	14155	0		14155	14155
ACA_CELX1	HiC_scaffold_591	0	14154	0		14154	14154
ACA_CELX1	HiC_scaffold_3678	0	14151	0		14151	14151
ACA_CELX1	HiC_scaffold_3679	0	14149	0		14149	14149
ACA_CELX1	HiC_scaffold_2601	0	14147	0		14147	14147
ACA_CELX1	HiC_scaffold_3680	0	14141	0		14141	14141
ACA_CELX1	HiC_scaffold_3681	0	14136	0		14136	14136
ACA_CELX1	HiC_scaffold_3682	0	14136	0		14136	14136
ACA_CELX1	HiC_scaffold_3683	0	14128	0		14128	14128
ACA_CELX1	HiC_scaffold_3684	0	14128	0		14128	14128
ACA_CELX1	HiC_scaffold_3685	0	14123	0		14123	14123
ACA_CELX1	HiC_scaffold_3686	0	14116	0		14116	14116
ACA_CELX1	HiC_scaffold_3687	0	14115	0		14115	14115
ACA_CELX1	HiC_scaffold_3688	0	14113	0		14113	14113
ACA_CELX1	HiC_scaffold_3689	0	14105	0		14105	14105
ACA_CELX1	HiC_scaffold_2624	0	14104	0		14104	14104
ACA_CELX1	HiC_scaffold_3690	0	14100	0		14100	14100
ACA_CELX1	HiC_scaffold_3691	0	14094	0		14094	14094
ACA_CELX1	HiC_scaffold_3692	0	14093	0		14093	14093
ACA_CELX1	HiC_scaffold_3693	0	14090	0		14090	14090
ACA_CELX1	HiC_scaffold_3694	0	14090	0		14090	14090
ACA_CELX1	HiC_scaffold_3695	0	14081	0		14081	14081
ACA_CELX1	HiC_scaffold_3696	0	14080	0		14080	14080
ACA_CELX1	HiC_scaffold_3697	0	14079	0		14079	14079
ACA_CELX1	HiC_scaffold_3243	0	14071	1	4785.2	14071	14071
ACA_CELX1	HiC_scaffold_3698	0	14064	0		14064	14064
ACA_CELX1	HiC_scaffold_3699	0	14063	0		14063	14063
ACA_CELX1	HiC_scaffold_3700	0	14062	0		14062	14062
ACA_CELX1	HiC_scaffold_3463	0	14060	0		14060	14060
ACA_CELX1	HiC_scaffold_2933	0	14059	0		14059	14059
ACA_CELX1	HiC_scaffold_3701	0	14058	0		14058	14058
ACA_CELX1	HiC_scaffold_3702	0	14057	0		14057	14057
ACA_CELX1	HiC_scaffold_3703	0	14045	0		14045	14045
ACA_CELX1	HiC_scaffold_3704	0	14042	0		14042	14042
ACA_CELX1	HiC_scaffold_3705	0	14040	0		14040	14040
ACA_CELX1	HiC_scaffold_3706	0	14037	0		14037	14037
ACA_CELX1	HiC_scaffold_3707	0	14030	0		14030	14030
ACA_CELX1	HiC_scaffold_3708	0	14029	0		14029	14029
ACA_CELX1	HiC_scaffold_3709	0	14028	0		14028	14028
ACA_CELX1	HiC_scaffold_3710	0	14012	0		14012	14012
ACA_CELX1	HiC_scaffold_3711	0	14009	0		14009	14009
ACA_CELX1	HiC_scaffold_2053	0	14008	0		14008	14008
ACA_CELX1	HiC_scaffold_3712	0	14006	0		14006	14006
ACA_CELX1	HiC_scaffold_3713	0	14006	0		14006	14006
ACA_CELX1	HiC_scaffold_3714	0	14005	1	4953.36	14005	14005
ACA_CELX1	HiC_scaffold_3269	0	14004	0		14004	14004
ACA_CELX1	HiC_scaffold_3715	0	14004	0		14004	14004
ACA_CELX1	HiC_scaffold_3716	0	14002	0		14002	14002
ACA_CELX1	HiC_scaffold_103	0	14000	0		14000	14000
ACA_CELX1	HiC_scaffold_1319	0	14000	0		14000	14000
ACA_CELX1	HiC_scaffold_1679	0	14000	0		14000	14000
ACA_CELX1	HiC_scaffold_1921	0	14000	0		14000	14000
ACA_CELX1	HiC_scaffold_2007	0	14000	0		14000	14000
ACA_CELX1	HiC_scaffold_2103	0	14000	0		14000	14000
ACA_CELX1	HiC_scaffold_2265	0	14000	0		14000	14000
ACA_CELX1	HiC_scaffold_2267	0	14000	0		14000	14000
ACA_CELX1	HiC_scaffold_228	0	14000	0		14000	14000
ACA_CELX1	HiC_scaffold_2334	0	14000	0		14000	14000
ACA_CELX1	HiC_scaffold_2656	0	14000	0		14000	14000
ACA_CELX1	HiC_scaffold_2899	0	14000	0		14000	14000
ACA_CELX1	HiC_scaffold_294	0	14000	0		14000	14000
ACA_CELX1	HiC_scaffold_3154	0	14000	0		14000	14000
ACA_CELX1	HiC_scaffold_317	0	14000	0		14000	14000
ACA_CELX1	HiC_scaffold_333	0	14000	0		14000	14000
ACA_CELX1	HiC_scaffold_469	0	14000	0		14000	14000
ACA_CELX1	HiC_scaffold_587	0	14000	0		14000	14000
ACA_CELX1	HiC_scaffold_970	0	14000	0		14000	14000
ACA_CELX1	HiC_scaffold_3717	0	13998	0		13998	13998
ACA_CELX1	HiC_scaffold_3718	0	13997	0		13997	13997
ACA_CELX1	HiC_scaffold_1111	0	13996	0		13996	13996
ACA_CELX1	HiC_scaffold_3719	0	13992	0		13992	13992
ACA_CELX1	HiC_scaffold_3720	0	13990	0		13990	13990
ACA_CELX1	HiC_scaffold_3721	0	13983	0		13983	13983
ACA_CELX1	HiC_scaffold_3722	0	13983	0		13983	13983
ACA_CELX1	HiC_scaffold_3723	0	13974	0		13974	13974
ACA_CELX1	HiC_scaffold_3724	0	13971	0		13971	13971
ACA_CELX1	HiC_scaffold_3725	0	13971	0		13971	13971
ACA_CELX1	HiC_scaffold_3483	0	13960	0		13960	13960
ACA_CELX1	HiC_scaffold_3726	0	13958	0		13958	13958
ACA_CELX1	HiC_scaffold_3413	0	13957	0		13957	13957
ACA_CELX1	HiC_scaffold_2938	0	13938	0		13938	13938
ACA_CELX1	HiC_scaffold_3433	0	13929	0		13929	13929
ACA_CELX1	HiC_scaffold_3727	0	13927	0		13927	13927
ACA_CELX1	HiC_scaffold_3728	0	13926	0		13926	13926
ACA_CELX1	HiC_scaffold_3729	0	13924	0		13924	13924
ACA_CELX1	HiC_scaffold_1825	0	13914	0		13914	13914
ACA_CELX1	HiC_scaffold_3730	0	13900	0		13900	13900
ACA_CELX1	HiC_scaffold_3731	0	13900	0		13900	13900
ACA_CELX1	HiC_scaffold_3732	0	13894	0		13894	13894
ACA_CELX1	HiC_scaffold_3192	0	13887	0		13887	13887
ACA_CELX1	HiC_scaffold_3733	0	13886	0		13886	13886
ACA_CELX1	HiC_scaffold_3734	0	13876	0		13876	13876
ACA_CELX1	HiC_scaffold_3735	0	13873	0		13873	13873
ACA_CELX1	HiC_scaffold_3736	0	13871	0		13871	13871
ACA_CELX1	HiC_scaffold_3737	0	13869	0		13869	13869
ACA_CELX1	HiC_scaffold_3738	0	13860	0		13860	13860
ACA_CELX1	HiC_scaffold_3739	0	13858	1	5786.29	13858	13858
ACA_CELX1	HiC_scaffold_3740	0	13857	0		13857	13857
ACA_CELX1	HiC_scaffold_3318	0	13839	0		13839	13839
ACA_CELX1	HiC_scaffold_7887	0	13824	0		13824	13824
ACA_CELX1	HiC_scaffold_3284	0	13812	0		13812	13812
ACA_CELX1	HiC_scaffold_3741	0	13807	0		13807	13807
ACA_CELX1	HiC_scaffold_3133	0	13804	0		13804	13804
ACA_CELX1	HiC_scaffold_3742	0	13786	0		13786	13786
ACA_CELX1	HiC_scaffold_3743	0	13768	0		13768	13768
ACA_CELX1	HiC_scaffold_3744	0	13763	0		13763	13763
ACA_CELX1	HiC_scaffold_2911	0	13756	0		13756	13756
ACA_CELX1	HiC_scaffold_3745	0	13741	1	6305.22	13741	13741
ACA_CELX1	HiC_scaffold_2161	0	13734	0		13734	13734
ACA_CELX1	HiC_scaffold_3746	0	13734	0		13734	13734
ACA_CELX1	HiC_scaffold_3747	0	13733	0		13733	13733
ACA_CELX1	HiC_scaffold_2902	0	13732	0		13732	13732
ACA_CELX1	HiC_scaffold_3748	0	13729	0		13729	13729
ACA_CELX1	HiC_scaffold_3749	0	13728	0		13728	13728
ACA_CELX1	HiC_scaffold_3750	0	13728	0		13728	13728
ACA_CELX1	HiC_scaffold_3751	0	13705	0		13705	13705
ACA_CELX1	HiC_scaffold_3752	0	13700	0		13700	13700
ACA_CELX1	HiC_scaffold_3253	0	13698	0		13698	13698
ACA_CELX1	HiC_scaffold_3753	0	13689	0		13689	13689
ACA_CELX1	HiC_scaffold_3754	0	13681	0		13681	13681
ACA_CELX1	HiC_scaffold_3755	0	13681	0		13681	13681
ACA_CELX1	HiC_scaffold_3756	0	13672	0		13672	13672
ACA_CELX1	HiC_scaffold_3757	0	13655	0		13655	13655
ACA_CELX1	HiC_scaffold_3758	0	13650	0		13650	13650
ACA_CELX1	HiC_scaffold_3759	0	13634	0		13634	13634
ACA_CELX1	HiC_scaffold_3760	0	13631	0		13631	13631
ACA_CELX1	HiC_scaffold_3761	0	13628	0		13628	13628
ACA_CELX1	HiC_scaffold_3762	0	13622	0		13622	13622
ACA_CELX1	HiC_scaffold_3763	0	13612	0		13612	13612
ACA_CELX1	HiC_scaffold_3764	0	13607	0		13607	13607
ACA_CELX1	HiC_scaffold_3765	0	13597	0		13597	13597
ACA_CELX1	HiC_scaffold_520	0	13591	0		13591	13591
ACA_CELX1	HiC_scaffold_3766	0	13589	0		13589	13589
ACA_CELX1	HiC_scaffold_3767	0	13585	0		13585	13585
ACA_CELX1	HiC_scaffold_3392	0	13577	0		13577	13577
ACA_CELX1	HiC_scaffold_3768	0	13570	0		13570	13570
ACA_CELX1	HiC_scaffold_3769	0	13563	1	6757.72	13563	13563
ACA_CELX1	HiC_scaffold_3770	0	13560	1	5491.61	13560	13560
ACA_CELX1	HiC_scaffold_2852	0	13558	0		13558	13558
ACA_CELX1	HiC_scaffold_3771	0	13556	0		13556	13556
ACA_CELX1	HiC_scaffold_3772	0	13552	0		13552	13552
ACA_CELX1	HiC_scaffold_3773	0	13549	0		13549	13549
ACA_CELX1	HiC_scaffold_2792	0	13534	0		13534	13534
ACA_CELX1	HiC_scaffold_3774	0	13533	0		13533	13533
ACA_CELX1	HiC_scaffold_3775	0	13530	0		13530	13530
ACA_CELX1	HiC_scaffold_3776	0	13530	0		13530	13530
ACA_CELX1	HiC_scaffold_3777	0	13530	0		13530	13530
ACA_CELX1	HiC_scaffold_3778	0	13515	0		13515	13515
ACA_CELX1	HiC_scaffold_3226	0	13513	0		13513	13513
ACA_CELX1	HiC_scaffold_3779	0	13513	0		13513	13513
ACA_CELX1	HiC_scaffold_3780	0	13508	0		13508	13508
ACA_CELX1	HiC_scaffold_3781	0	13505	0		13505	13505
ACA_CELX1	HiC_scaffold_3782	0	13498	0		13498	13498
ACA_CELX1	HiC_scaffold_3783	0	13487	0		13487	13487
ACA_CELX1	HiC_scaffold_3784	0	13483	0		13483	13483
ACA_CELX1	HiC_scaffold_2012	0	13479	0		13479	13479
ACA_CELX1	HiC_scaffold_3785	0	13477	0		13477	13477
ACA_CELX1	HiC_scaffold_3786	0	13475	1	6588.7	13475	13475
ACA_CELX1	HiC_scaffold_3787	0	13475	0		13475	13475
ACA_CELX1	HiC_scaffold_3788	0	13474	0		13474	13474
ACA_CELX1	HiC_scaffold_3789	0	13473	0		13473	13473
ACA_CELX1	HiC_scaffold_2339	0	13468	0		13468	13468
ACA_CELX1	HiC_scaffold_7706	0	13466	0		13466	13466
ACA_CELX1	HiC_scaffold_3790	0	13464	0		13464	13464
ACA_CELX1	HiC_scaffold_3791	0	13451	0		13451	13451
ACA_CELX1	HiC_scaffold_3792	0	13444	0		13444	13444
ACA_CELX1	HiC_scaffold_3793	0	13441	0		13441	13441
ACA_CELX1	HiC_scaffold_3794	0	13439	0		13439	13439
ACA_CELX1	HiC_scaffold_3795	0	13438	0		13438	13438
ACA_CELX1	HiC_scaffold_3796	0	13438	0		13438	13438
ACA_CELX1	HiC_scaffold_3797	0	13436	0		13436	13436
ACA_CELX1	HiC_scaffold_3798	0	13395	0		13395	13395
ACA_CELX1	HiC_scaffold_7818	0	13386	0		13386	13386
ACA_CELX1	HiC_scaffold_3215	0	13385	0		13385	13385
ACA_CELX1	HiC_scaffold_3799	0	13381	0		13381	13381
ACA_CELX1	HiC_scaffold_3800	0	13381	0		13381	13381
ACA_CELX1	HiC_scaffold_3801	0	13378	0		13378	13378
ACA_CELX1	HiC_scaffold_3802	0	13373	0		13373	13373
ACA_CELX1	HiC_scaffold_3803	0	13363	0		13363	13363
ACA_CELX1	HiC_scaffold_2141	0	13361	0		13361	13361
ACA_CELX1	HiC_scaffold_3804	0	13360	0		13360	13360
ACA_CELX1	HiC_scaffold_1706	0	13343	0		13343	13343
ACA_CELX1	HiC_scaffold_3805	0	13340	0		13340	13340
ACA_CELX1	HiC_scaffold_3806	0	13336	0		13336	13336
ACA_CELX1	HiC_scaffold_3043	0	13329	0		13329	13329
ACA_CELX1	HiC_scaffold_2572	0	13321	0		13321	13321
ACA_CELX1	HiC_scaffold_3807	0	13306	0		13306	13306
ACA_CELX1	HiC_scaffold_3808	0	13305	0		13305	13305
ACA_CELX1	HiC_scaffold_3809	0	13298	0		13298	13298
ACA_CELX1	HiC_scaffold_3810	0	13298	0		13298	13298
ACA_CELX1	HiC_scaffold_3811	0	13293	0		13293	13293
ACA_CELX1	HiC_scaffold_3812	0	13283	0		13283	13283
ACA_CELX1	HiC_scaffold_3813	0	13282	0		13282	13282
ACA_CELX1	HiC_scaffold_2415	0	13281	0		13281	13281
ACA_CELX1	HiC_scaffold_3814	0	13281	0		13281	13281
ACA_CELX1	HiC_scaffold_3815	0	13280	0		13280	13280
ACA_CELX1	HiC_scaffold_3816	0	13276	0		13276	13276
ACA_CELX1	HiC_scaffold_3817	0	13247	0		13247	13247
ACA_CELX1	HiC_scaffold_1229	0	13244	0		13244	13244
ACA_CELX1	HiC_scaffold_3235	0	13233	0		13233	13233
ACA_CELX1	HiC_scaffold_3818	0	13233	0		13233	13233
ACA_CELX1	HiC_scaffold_3819	0	13228	0		13228	13228
ACA_CELX1	HiC_scaffold_3820	0	13227	0		13227	13227
ACA_CELX1	HiC_scaffold_3821	0	13221	0		13221	13221
ACA_CELX1	HiC_scaffold_3822	0	13193	0		13193	13193
ACA_CELX1	HiC_scaffold_3197	0	13187	0		13187	13187
ACA_CELX1	HiC_scaffold_3823	0	13186	0		13186	13186
ACA_CELX1	HiC_scaffold_3824	0	13183	0		13183	13183
ACA_CELX1	HiC_scaffold_3825	0	13177	0		13177	13177
ACA_CELX1	HiC_scaffold_3826	0	13165	0		13165	13165
ACA_CELX1	HiC_scaffold_3827	0	13163	0		13163	13163
ACA_CELX1	HiC_scaffold_3828	0	13153	0		13153	13153
ACA_CELX1	HiC_scaffold_3829	0	13149	0		13149	13149
ACA_CELX1	HiC_scaffold_3830	0	13137	1	6556.92	13137	13137
ACA_CELX1	HiC_scaffold_3831	0	13137	0		13137	13137
ACA_CELX1	HiC_scaffold_3832	0	13133	0		13133	13133
ACA_CELX1	HiC_scaffold_3833	0	13129	0		13129	13129
ACA_CELX1	HiC_scaffold_3834	0	13115	0		13115	13115
ACA_CELX1	HiC_scaffold_3835	0	13115	0		13115	13115
ACA_CELX1	HiC_scaffold_3836	0	13112	0		13112	13112
ACA_CELX1	HiC_scaffold_3837	0	13111	0		13111	13111
ACA_CELX1	HiC_scaffold_2908	0	13107	0		13107	13107
ACA_CELX1	HiC_scaffold_3352	0	13105	0		13105	13105
ACA_CELX1	HiC_scaffold_3838	0	13105	1	6299.41	13105	13105
ACA_CELX1	HiC_scaffold_3839	0	13101	0		13101	13101
ACA_CELX1	HiC_scaffold_3840	0	13099	0		13099	13099
ACA_CELX1	HiC_scaffold_3841	0	13098	0		13098	13098
ACA_CELX1	HiC_scaffold_3842	0	13093	0		13093	13093
ACA_CELX1	HiC_scaffold_3843	0	13082	0		13082	13082
ACA_CELX1	HiC_scaffold_3844	0	13077	0		13077	13077
ACA_CELX1	HiC_scaffold_3845	0	13064	0		13064	13064
ACA_CELX1	HiC_scaffold_3846	0	13064	0		13064	13064
ACA_CELX1	HiC_scaffold_3847	0	13062	0		13062	13062
ACA_CELX1	HiC_scaffold_3848	0	13058	1	6210.12	13058	13058
ACA_CELX1	HiC_scaffold_2221	0	13056	0		13056	13056
ACA_CELX1	HiC_scaffold_3849	0	13052	0		13052	13052
ACA_CELX1	HiC_scaffold_3850	0	13050	0		13050	13050
ACA_CELX1	HiC_scaffold_3851	0	13042	0		13042	13042
ACA_CELX1	HiC_scaffold_3852	0	13029	0		13029	13029
ACA_CELX1	HiC_scaffold_3853	0	13026	0		13026	13026
ACA_CELX1	HiC_scaffold_3854	0	13017	0		13017	13017
ACA_CELX1	HiC_scaffold_3855	0	13017	0		13017	13017
ACA_CELX1	HiC_scaffold_3856	0	13014	0		13014	13014
ACA_CELX1	HiC_scaffold_3857	0	13014	0		13014	13014
ACA_CELX1	HiC_scaffold_3858	0	13012	0		13012	13012
ACA_CELX1	HiC_scaffold_3859	0	13005	0		13005	13005
ACA_CELX1	HiC_scaffold_3860	0	13004	0		13004	13004
ACA_CELX1	HiC_scaffold_3861	0	13001	0		13001	13001
ACA_CELX1	HiC_scaffold_1176	0	13000	0		13000	13000
ACA_CELX1	HiC_scaffold_1381	0	13000	0		13000	13000
ACA_CELX1	HiC_scaffold_1384	0	13000	0		13000	13000
ACA_CELX1	HiC_scaffold_1489	0	13000	0		13000	13000
ACA_CELX1	HiC_scaffold_150	0	13000	0		13000	13000
ACA_CELX1	HiC_scaffold_1567	0	13000	1	1517.4	13000	13000
ACA_CELX1	HiC_scaffold_1791	0	13000	0		13000	13000
ACA_CELX1	HiC_scaffold_210	0	13000	0		13000	13000
ACA_CELX1	HiC_scaffold_2223	0	13000	0		13000	13000
ACA_CELX1	HiC_scaffold_2442	0	13000	0		13000	13000
ACA_CELX1	HiC_scaffold_246	0	13000	0		13000	13000
ACA_CELX1	HiC_scaffold_2486	0	13000	0		13000	13000
ACA_CELX1	HiC_scaffold_2785	0	13000	0		13000	13000
ACA_CELX1	HiC_scaffold_281	0	13000	0		13000	13000
ACA_CELX1	HiC_scaffold_2864	0	13000	0		13000	13000
ACA_CELX1	HiC_scaffold_2996	0	13000	0		13000	13000
ACA_CELX1	HiC_scaffold_3094	0	13000	0		13000	13000
ACA_CELX1	HiC_scaffold_3163	0	13000	0		13000	13000
ACA_CELX1	HiC_scaffold_3247	0	13000	0		13000	13000
ACA_CELX1	HiC_scaffold_3281	0	13000	0		13000	13000
ACA_CELX1	HiC_scaffold_3424	0	13000	0		13000	13000
ACA_CELX1	HiC_scaffold_356	0	13000	0		13000	13000
ACA_CELX1	HiC_scaffold_360	0	13000	1	5227.57	13000	13000
ACA_CELX1	HiC_scaffold_3862	0	13000	0		13000	13000
ACA_CELX1	HiC_scaffold_387	0	13000	0		13000	13000
ACA_CELX1	HiC_scaffold_424	0	13000	0		13000	13000
ACA_CELX1	HiC_scaffold_614	0	13000	0		13000	13000
ACA_CELX1	HiC_scaffold_936	0	13000	0		13000	13000
ACA_CELX1	HiC_scaffold_3863	0	12999	0		12999	12999
ACA_CELX1	HiC_scaffold_3864	0	12998	0		12998	12998
ACA_CELX1	HiC_scaffold_3865	0	12996	0		12996	12996
ACA_CELX1	HiC_scaffold_7665	0	12991	0		12991	12991
ACA_CELX1	HiC_scaffold_3054	0	12990	0		12990	12990
ACA_CELX1	HiC_scaffold_2216	0	12987	0		12987	12987
ACA_CELX1	HiC_scaffold_3866	0	12975	0		12975	12975
ACA_CELX1	HiC_scaffold_3867	0	12967	0		12967	12967
ACA_CELX1	HiC_scaffold_3442	0	12966	0		12966	12966
ACA_CELX1	HiC_scaffold_3868	0	12963	0		12963	12963
ACA_CELX1	HiC_scaffold_3869	0	12959	0		12959	12959
ACA_CELX1	HiC_scaffold_3870	0	12958	0		12958	12958
ACA_CELX1	HiC_scaffold_3871	0	12957	0		12957	12957
ACA_CELX1	HiC_scaffold_3872	0	12950	0		12950	12950
ACA_CELX1	HiC_scaffold_3873	0	12927	1	680.613	12927	12927
ACA_CELX1	HiC_scaffold_3874	0	12926	0		12926	12926
ACA_CELX1	HiC_scaffold_3875	0	12911	0		12911	12911
ACA_CELX1	HiC_scaffold_3876	0	12911	0		12911	12911
ACA_CELX1	HiC_scaffold_3877	0	12910	0		12910	12910
ACA_CELX1	HiC_scaffold_3878	0	12904	0		12904	12904
ACA_CELX1	HiC_scaffold_2350	0	12896	0		12896	12896
ACA_CELX1	HiC_scaffold_3879	0	12880	0		12880	12880
ACA_CELX1	HiC_scaffold_3880	0	12873	0		12873	12873
ACA_CELX1	HiC_scaffold_3881	0	12866	0		12866	12866
ACA_CELX1	HiC_scaffold_3882	0	12861	0		12861	12861
ACA_CELX1	HiC_scaffold_3883	0	12851	0		12851	12851
ACA_CELX1	HiC_scaffold_3884	0	12844	0		12844	12844
ACA_CELX1	HiC_scaffold_3885	0	12838	0		12838	12838
ACA_CELX1	HiC_scaffold_3886	0	12834	0		12834	12834
ACA_CELX1	HiC_scaffold_3887	0	12826	0		12826	12826
ACA_CELX1	HiC_scaffold_3888	0	12825	0		12825	12825
ACA_CELX1	HiC_scaffold_3889	0	12825	0		12825	12825
ACA_CELX1	HiC_scaffold_3890	0	12823	0		12823	12823
ACA_CELX1	HiC_scaffold_3891	0	12819	0		12819	12819
ACA_CELX1	HiC_scaffold_3892	0	12798	0		12798	12798
ACA_CELX1	HiC_scaffold_3893	0	12796	0		12796	12796
ACA_CELX1	HiC_scaffold_3894	0	12790	0		12790	12790
ACA_CELX1	HiC_scaffold_3895	0	12787	0		12787	12787
ACA_CELX1	HiC_scaffold_3896	0	12785	0		12785	12785
ACA_CELX1	HiC_scaffold_3509	0	12766	0		12766	12766
ACA_CELX1	HiC_scaffold_3897	0	12758	0		12758	12758
ACA_CELX1	HiC_scaffold_3898	0	12757	0		12757	12757
ACA_CELX1	HiC_scaffold_3899	0	12748	0		12748	12748
ACA_CELX1	HiC_scaffold_3468	0	12747	0		12747	12747
ACA_CELX1	HiC_scaffold_3900	0	12743	0		12743	12743
ACA_CELX1	HiC_scaffold_3901	0	12735	0		12735	12735
ACA_CELX1	HiC_scaffold_3902	0	12725	0		12725	12725
ACA_CELX1	HiC_scaffold_3903	0	12712	0		12712	12712
ACA_CELX1	HiC_scaffold_3470	0	12707	0		12707	12707
ACA_CELX1	HiC_scaffold_3904	0	12700	0		12700	12700
ACA_CELX1	HiC_scaffold_3531	0	12699	0		12699	12699
ACA_CELX1	HiC_scaffold_2380	0	12697	0		12697	12697
ACA_CELX1	HiC_scaffold_3905	0	12695	0		12695	12695
ACA_CELX1	HiC_scaffold_3906	0	12693	1	5332.12	12693	12693
ACA_CELX1	HiC_scaffold_3907	0	12689	0		12689	12689
ACA_CELX1	HiC_scaffold_3908	0	12688	0		12688	12688
ACA_CELX1	HiC_scaffold_3909	0	12685	0		12685	12685
ACA_CELX1	HiC_scaffold_3910	0	12682	0		12682	12682
ACA_CELX1	HiC_scaffold_3911	0	12678	0		12678	12678
ACA_CELX1	HiC_scaffold_3378	0	12677	0		12677	12677
ACA_CELX1	HiC_scaffold_3912	0	12677	0		12677	12677
ACA_CELX1	HiC_scaffold_3913	0	12676	0		12676	12676
ACA_CELX1	HiC_scaffold_3914	0	12668	1	4120.03	12668	12668
ACA_CELX1	HiC_scaffold_3915	0	12663	0		12663	12663
ACA_CELX1	HiC_scaffold_2987	0	12657	0		12657	12657
ACA_CELX1	HiC_scaffold_3916	0	12654	0		12654	12654
ACA_CELX1	HiC_scaffold_3917	0	12646	0		12646	12646
ACA_CELX1	HiC_scaffold_3918	0	12639	0		12639	12639
ACA_CELX1	HiC_scaffold_3919	0	12635	0		12635	12635
ACA_CELX1	HiC_scaffold_3920	0	12635	0		12635	12635
ACA_CELX1	HiC_scaffold_3921	0	12635	0		12635	12635
ACA_CELX1	HiC_scaffold_3922	0	12621	0		12621	12621
ACA_CELX1	HiC_scaffold_3923	0	12609	0		12609	12609
ACA_CELX1	HiC_scaffold_3924	0	12607	0		12607	12607
ACA_CELX1	HiC_scaffold_3925	0	12603	0		12603	12603
ACA_CELX1	HiC_scaffold_3926	0	12600	0		12600	12600
ACA_CELX1	HiC_scaffold_3927	0	12592	0		12592	12592
ACA_CELX1	HiC_scaffold_3928	0	12584	0		12584	12584
ACA_CELX1	HiC_scaffold_3508	0	12578	0		12578	12578
ACA_CELX1	HiC_scaffold_3929	0	12575	0		12575	12575
ACA_CELX1	HiC_scaffold_3930	0	12575	0		12575	12575
ACA_CELX1	HiC_scaffold_3931	0	12561	0		12561	12561
ACA_CELX1	HiC_scaffold_3932	0	12560	0		12560	12560
ACA_CELX1	HiC_scaffold_3933	0	12543	0		12543	12543
ACA_CELX1	HiC_scaffold_3934	0	12534	0		12534	12534
ACA_CELX1	HiC_scaffold_3935	0	12524	0		12524	12524
ACA_CELX1	HiC_scaffold_3936	0	12524	0		12524	12524
ACA_CELX1	HiC_scaffold_3937	0	12520	0		12520	12520
ACA_CELX1	HiC_scaffold_3938	0	12511	0		12511	12511
ACA_CELX1	HiC_scaffold_3939	0	12502	0		12502	12502
ACA_CELX1	HiC_scaffold_3940	0	12495	2	2752.33	12495	12495
ACA_CELX1	HiC_scaffold_3941	0	12494	0		12494	12494
ACA_CELX1	HiC_scaffold_1874	0	12490	0		12490	12490
ACA_CELX1	HiC_scaffold_3942	0	12490	0		12490	12490
ACA_CELX1	HiC_scaffold_3943	0	12477	0		12477	12477
ACA_CELX1	HiC_scaffold_3944	0	12476	0		12476	12476
ACA_CELX1	HiC_scaffold_3945	0	12469	0		12469	12469
ACA_CELX1	HiC_scaffold_3946	0	12460	0		12460	12460
ACA_CELX1	HiC_scaffold_3947	0	12459	0		12459	12459
ACA_CELX1	HiC_scaffold_3948	0	12459	0		12459	12459
ACA_CELX1	HiC_scaffold_3492	0	12446	0		12446	12446
ACA_CELX1	HiC_scaffold_3949	0	12439	0		12439	12439
ACA_CELX1	HiC_scaffold_3950	0	12433	0		12433	12433
ACA_CELX1	HiC_scaffold_3951	0	12430	0		12430	12430
ACA_CELX1	HiC_scaffold_3952	0	12423	0		12423	12423
ACA_CELX1	HiC_scaffold_3953	0	12421	0		12421	12421
ACA_CELX1	HiC_scaffold_3954	0	12418	0		12418	12418
ACA_CELX1	HiC_scaffold_3955	0	12417	0		12417	12417
ACA_CELX1	HiC_scaffold_2714	0	12410	0		12410	12410
ACA_CELX1	HiC_scaffold_3956	0	12404	0		12404	12404
ACA_CELX1	HiC_scaffold_3300	0	12400	0		12400	12400
ACA_CELX1	HiC_scaffold_3957	0	12400	0		12400	12400
ACA_CELX1	HiC_scaffold_3958	0	12390	0		12390	12390
ACA_CELX1	HiC_scaffold_3959	0	12390	0		12390	12390
ACA_CELX1	HiC_scaffold_3960	0	12387	0		12387	12387
ACA_CELX1	HiC_scaffold_3961	0	12386	0		12386	12386
ACA_CELX1	HiC_scaffold_3962	0	12384	0		12384	12384
ACA_CELX1	HiC_scaffold_3963	0	12376	0		12376	12376
ACA_CELX1	HiC_scaffold_3964	0	12374	0		12374	12374
ACA_CELX1	HiC_scaffold_3965	0	12369	0		12369	12369
ACA_CELX1	HiC_scaffold_2169	0	12368	0		12368	12368
ACA_CELX1	HiC_scaffold_3966	0	12368	0		12368	12368
ACA_CELX1	HiC_scaffold_3967	0	12365	0		12365	12365
ACA_CELX1	HiC_scaffold_3165	0	12361	0		12361	12361
ACA_CELX1	HiC_scaffold_2061	0	12357	0		12357	12357
ACA_CELX1	HiC_scaffold_3968	0	12356	0		12356	12356
ACA_CELX1	HiC_scaffold_3969	0	12338	0		12338	12338
ACA_CELX1	HiC_scaffold_3970	0	12338	0		12338	12338
ACA_CELX1	HiC_scaffold_3971	0	12336	0		12336	12336
ACA_CELX1	HiC_scaffold_3972	0	12327	1	5579.56	12327	12327
ACA_CELX1	HiC_scaffold_3973	0	12319	0		12319	12319
ACA_CELX1	HiC_scaffold_3974	0	12319	1	4380.26	12319	12319
ACA_CELX1	HiC_scaffold_3975	0	12317	0		12317	12317
ACA_CELX1	HiC_scaffold_3976	0	12317	1	5704.27	12317	12317
ACA_CELX1	HiC_scaffold_3977	0	12306	1	6136.21	12306	12306
ACA_CELX1	HiC_scaffold_3978	0	12303	0		12303	12303
ACA_CELX1	HiC_scaffold_2726	0	12301	0		12301	12301
ACA_CELX1	HiC_scaffold_3979	0	12295	0		12295	12295
ACA_CELX1	HiC_scaffold_3980	0	12294	0		12294	12294
ACA_CELX1	HiC_scaffold_3981	0	12281	0		12281	12281
ACA_CELX1	HiC_scaffold_2085	0	12280	0		12280	12280
ACA_CELX1	HiC_scaffold_3486	0	12280	0		12280	12280
ACA_CELX1	HiC_scaffold_3982	0	12275	0		12275	12275
ACA_CELX1	HiC_scaffold_3983	0	12261	0		12261	12261
ACA_CELX1	HiC_scaffold_3984	0	12256	0		12256	12256
ACA_CELX1	HiC_scaffold_3985	0	12256	0		12256	12256
ACA_CELX1	HiC_scaffold_3986	0	12255	0		12255	12255
ACA_CELX1	HiC_scaffold_3987	0	12254	0		12254	12254
ACA_CELX1	HiC_scaffold_3988	0	12253	0		12253	12253
ACA_CELX1	HiC_scaffold_3989	0	12252	0		12252	12252
ACA_CELX1	HiC_scaffold_3990	0	12252	0		12252	12252
ACA_CELX1	HiC_scaffold_3991	0	12247	1	2105.72	12247	12247
ACA_CELX1	HiC_scaffold_2793	0	12236	0		12236	12236
ACA_CELX1	HiC_scaffold_3992	0	12228	0		12228	12228
ACA_CELX1	HiC_scaffold_3993	0	12227	0		12227	12227
ACA_CELX1	HiC_scaffold_3994	0	12219	0		12219	12219
ACA_CELX1	HiC_scaffold_3995	0	12213	0		12213	12213
ACA_CELX1	HiC_scaffold_3996	0	12211	0		12211	12211
ACA_CELX1	HiC_scaffold_1132	0	12207	0		12207	12207
ACA_CELX1	HiC_scaffold_3997	0	12205	0		12205	12205
ACA_CELX1	HiC_scaffold_3998	0	12202	0		12202	12202
ACA_CELX1	HiC_scaffold_2261	0	12188	0		12188	12188
ACA_CELX1	HiC_scaffold_3999	0	12182	0		12182	12182
ACA_CELX1	HiC_scaffold_4000	0	12176	0		12176	12176
ACA_CELX1	HiC_scaffold_4001	0	12174	0		12174	12174
ACA_CELX1	HiC_scaffold_4002	0	12172	0		12172	12172
ACA_CELX1	HiC_scaffold_4003	0	12165	0		12165	12165
ACA_CELX1	HiC_scaffold_4004	0	12164	0		12164	12164
ACA_CELX1	HiC_scaffold_4005	0	12163	0		12163	12163
ACA_CELX1	HiC_scaffold_4006	0	12162	0		12162	12162
ACA_CELX1	HiC_scaffold_4007	0	12162	0		12162	12162
ACA_CELX1	HiC_scaffold_4008	0	12152	0		12152	12152
ACA_CELX1	HiC_scaffold_4009	0	12148	0		12148	12148
ACA_CELX1	HiC_scaffold_4010	0	12143	0		12143	12143
ACA_CELX1	HiC_scaffold_2629	0	12142	0		12142	12142
ACA_CELX1	HiC_scaffold_4011	0	12138	0		12138	12138
ACA_CELX1	HiC_scaffold_4012	0	12129	1	5685.91	12129	12129
ACA_CELX1	HiC_scaffold_4013	0	12119	0		12119	12119
ACA_CELX1	HiC_scaffold_3270	0	12109	0		12109	12109
ACA_CELX1	HiC_scaffold_4014	0	12109	0		12109	12109
ACA_CELX1	HiC_scaffold_4015	0	12106	0		12106	12106
ACA_CELX1	HiC_scaffold_4016	0	12099	0		12099	12099
ACA_CELX1	HiC_scaffold_4017	0	12091	0		12091	12091
ACA_CELX1	HiC_scaffold_4018	0	12090	0		12090	12090
ACA_CELX1	HiC_scaffold_4019	0	12083	0		12083	12083
ACA_CELX1	HiC_scaffold_4020	0	12080	0		12080	12080
ACA_CELX1	HiC_scaffold_4021	0	12074	0		12074	12074
ACA_CELX1	HiC_scaffold_4022	0	12064	0		12064	12064
ACA_CELX1	HiC_scaffold_4023	0	12063	0		12063	12063
ACA_CELX1	HiC_scaffold_4024	0	12062	0		12062	12062
ACA_CELX1	HiC_scaffold_4025	0	12060	0		12060	12060
ACA_CELX1	HiC_scaffold_4026	0	12051	0		12051	12051
ACA_CELX1	HiC_scaffold_4027	0	12049	0		12049	12049
ACA_CELX1	HiC_scaffold_4028	0	12049	0		12049	12049
ACA_CELX1	HiC_scaffold_2162	0	12047	0		12047	12047
ACA_CELX1	HiC_scaffold_4029	0	12046	0		12046	12046
ACA_CELX1	HiC_scaffold_4030	0	12045	0		12045	12045
ACA_CELX1	HiC_scaffold_2279	0	12043	0		12043	12043
ACA_CELX1	HiC_scaffold_4031	0	12041	0		12041	12041
ACA_CELX1	HiC_scaffold_4032	0	12040	0		12040	12040
ACA_CELX1	HiC_scaffold_4033	0	12035	0		12035	12035
ACA_CELX1	HiC_scaffold_4034	0	12031	0		12031	12031
ACA_CELX1	HiC_scaffold_4035	0	12026	0		12026	12026
ACA_CELX1	HiC_scaffold_4036	0	12025	0		12025	12025
ACA_CELX1	HiC_scaffold_4037	0	12021	0		12021	12021
ACA_CELX1	HiC_scaffold_4038	0	12019	0		12019	12019
ACA_CELX1	HiC_scaffold_4039	0	12019	0		12019	12019
ACA_CELX1	HiC_scaffold_4040	0	12010	0		12010	12010
ACA_CELX1	HiC_scaffold_4041	0	12007	0		12007	12007
ACA_CELX1	HiC_scaffold_4042	0	12005	0		12005	12005
ACA_CELX1	HiC_scaffold_2538	0	12004	0		12004	12004
ACA_CELX1	HiC_scaffold_4043	0	12002	0		12002	12002
ACA_CELX1	HiC_scaffold_107	0	12000	0		12000	12000
ACA_CELX1	HiC_scaffold_1141	0	12000	0		12000	12000
ACA_CELX1	HiC_scaffold_128	0	12000	0		12000	12000
ACA_CELX1	HiC_scaffold_1323	0	12000	0		12000	12000
ACA_CELX1	HiC_scaffold_1330	0	12000	0		12000	12000
ACA_CELX1	HiC_scaffold_1360	0	12000	0		12000	12000
ACA_CELX1	HiC_scaffold_1597	0	12000	0		12000	12000
ACA_CELX1	HiC_scaffold_162	0	12000	0		12000	12000
ACA_CELX1	HiC_scaffold_1731	0	12000	0		12000	12000
ACA_CELX1	HiC_scaffold_175	0	12000	0		12000	12000
ACA_CELX1	HiC_scaffold_1911	0	12000	1	2702.09	12000	12000
ACA_CELX1	HiC_scaffold_1963	0	12000	0		12000	12000
ACA_CELX1	HiC_scaffold_201	0	12000	0		12000	12000
ACA_CELX1	HiC_scaffold_2082	0	12000	0		12000	12000
ACA_CELX1	HiC_scaffold_2148	0	12000	1	5687.22	12000	12000
ACA_CELX1	HiC_scaffold_2232	0	12000	0		12000	12000
ACA_CELX1	HiC_scaffold_2407	0	12000	0		12000	12000
ACA_CELX1	HiC_scaffold_2520	0	12000	0		12000	12000
ACA_CELX1	HiC_scaffold_263	0	12000	0		12000	12000
ACA_CELX1	HiC_scaffold_2691	0	12000	0		12000	12000
ACA_CELX1	HiC_scaffold_2705	0	12000	0		12000	12000
ACA_CELX1	HiC_scaffold_3395	0	12000	1	5982.74	12000	12000
ACA_CELX1	HiC_scaffold_3453	0	12000	0		12000	12000
ACA_CELX1	HiC_scaffold_364	0	12000	0		12000	12000
ACA_CELX1	HiC_scaffold_384	0	12000	0		12000	12000
ACA_CELX1	HiC_scaffold_447	0	12000	0		12000	12000
ACA_CELX1	HiC_scaffold_541	0	12000	0		12000	12000
ACA_CELX1	HiC_scaffold_580	0	12000	0		12000	12000
ACA_CELX1	HiC_scaffold_676	0	12000	0		12000	12000
ACA_CELX1	HiC_scaffold_737	0	12000	0		12000	12000
ACA_CELX1	HiC_scaffold_74	0	12000	0		12000	12000
ACA_CELX1	HiC_scaffold_831	0	12000	0		12000	12000
ACA_CELX1	HiC_scaffold_905	0	12000	0		12000	12000
ACA_CELX1	HiC_scaffold_3279	0	11997	0		11997	11997
ACA_CELX1	HiC_scaffold_3520	0	11995	0		11995	11995
ACA_CELX1	HiC_scaffold_4044	0	11990	0		11990	11990
ACA_CELX1	HiC_scaffold_3098	0	11985	0		11985	11985
ACA_CELX1	HiC_scaffold_4045	0	11977	0		11977	11977
ACA_CELX1	HiC_scaffold_4046	0	11971	0		11971	11971
ACA_CELX1	HiC_scaffold_4047	0	11966	0		11966	11966
ACA_CELX1	HiC_scaffold_3082	0	11965	0		11965	11965
ACA_CELX1	HiC_scaffold_4048	0	11961	0		11961	11961
ACA_CELX1	HiC_scaffold_3387	0	11960	0		11960	11960
ACA_CELX1	HiC_scaffold_4049	0	11959	0		11959	11959
ACA_CELX1	HiC_scaffold_4050	0	11959	0		11959	11959
ACA_CELX1	HiC_scaffold_4051	0	11956	1	5963.48	11956	11956
ACA_CELX1	HiC_scaffold_4052	0	11956	1	5725.32	11956	11956
ACA_CELX1	HiC_scaffold_4053	0	11950	0		11950	11950
ACA_CELX1	HiC_scaffold_4054	0	11947	0		11947	11947
ACA_CELX1	HiC_scaffold_4055	0	11945	0		11945	11945
ACA_CELX1	HiC_scaffold_4056	0	11944	0		11944	11944
ACA_CELX1	HiC_scaffold_4057	0	11910	0		11910	11910
ACA_CELX1	HiC_scaffold_4058	0	11907	0		11907	11907
ACA_CELX1	HiC_scaffold_4059	0	11901	0		11901	11901
ACA_CELX1	HiC_scaffold_4060	0	11899	0		11899	11899
ACA_CELX1	HiC_scaffold_2250	0	11893	0		11893	11893
ACA_CELX1	HiC_scaffold_4061	0	11893	0		11893	11893
ACA_CELX1	HiC_scaffold_4062	0	11893	0		11893	11893
ACA_CELX1	HiC_scaffold_4063	0	11891	0		11891	11891
ACA_CELX1	HiC_scaffold_4064	0	11883	0		11883	11883
ACA_CELX1	HiC_scaffold_4065	0	11883	0		11883	11883
ACA_CELX1	HiC_scaffold_4066	0	11880	0		11880	11880
ACA_CELX1	HiC_scaffold_4067	0	11879	0		11879	11879
ACA_CELX1	HiC_scaffold_4068	0	11877	0		11877	11877
ACA_CELX1	HiC_scaffold_4069	0	11875	0		11875	11875
ACA_CELX1	HiC_scaffold_4070	0	11869	0		11869	11869
ACA_CELX1	HiC_scaffold_4071	0	11864	0		11864	11864
ACA_CELX1	HiC_scaffold_4072	0	11862	0		11862	11862
ACA_CELX1	HiC_scaffold_4073	0	11854	0		11854	11854
ACA_CELX1	HiC_scaffold_4074	0	11854	0		11854	11854
ACA_CELX1	HiC_scaffold_4075	0	11845	0		11845	11845
ACA_CELX1	HiC_scaffold_4076	0	11841	0		11841	11841
ACA_CELX1	HiC_scaffold_4077	0	11840	0		11840	11840
ACA_CELX1	HiC_scaffold_2277	0	11838	0		11838	11838
ACA_CELX1	HiC_scaffold_4078	0	11833	0		11833	11833
ACA_CELX1	HiC_scaffold_4079	0	11832	0		11832	11832
ACA_CELX1	HiC_scaffold_4080	0	11831	0		11831	11831
ACA_CELX1	HiC_scaffold_4081	0	11830	0		11830	11830
ACA_CELX1	HiC_scaffold_874	0	11823	0		11823	11823
ACA_CELX1	HiC_scaffold_4082	0	11819	0		11819	11819
ACA_CELX1	HiC_scaffold_4083	0	11814	0		11814	11814
ACA_CELX1	HiC_scaffold_4084	0	11811	0		11811	11811
ACA_CELX1	HiC_scaffold_4085	0	11809	0		11809	11809
ACA_CELX1	HiC_scaffold_4086	0	11806	0		11806	11806
ACA_CELX1	HiC_scaffold_4087	0	11803	0		11803	11803
ACA_CELX1	HiC_scaffold_4088	0	11802	1	5461.35	11802	11802
ACA_CELX1	HiC_scaffold_4089	0	11797	0		11797	11797
ACA_CELX1	HiC_scaffold_4090	0	11797	0		11797	11797
ACA_CELX1	HiC_scaffold_4091	0	11792	0		11792	11792
ACA_CELX1	HiC_scaffold_4092	0	11789	0		11789	11789
ACA_CELX1	HiC_scaffold_4093	0	11788	0		11788	11788
ACA_CELX1	HiC_scaffold_4094	0	11779	0		11779	11779
ACA_CELX1	HiC_scaffold_4095	0	11778	0		11778	11778
ACA_CELX1	HiC_scaffold_4096	0	11769	0		11769	11769
ACA_CELX1	HiC_scaffold_4097	0	11767	0		11767	11767
ACA_CELX1	HiC_scaffold_4098	0	11767	0		11767	11767
ACA_CELX1	HiC_scaffold_3467	0	11766	0		11766	11766
ACA_CELX1	HiC_scaffold_4099	0	11747	0		11747	11747
ACA_CELX1	HiC_scaffold_4100	0	11745	0		11745	11745
ACA_CELX1	HiC_scaffold_4101	0	11732	1	5359.2	11732	11732
ACA_CELX1	HiC_scaffold_1585	0	11726	0		11726	11726
ACA_CELX1	HiC_scaffold_4102	0	11724	0		11724	11724
ACA_CELX1	HiC_scaffold_4103	0	11723	0		11723	11723
ACA_CELX1	HiC_scaffold_4104	0	11720	0		11720	11720
ACA_CELX1	HiC_scaffold_4105	0	11715	0		11715	11715
ACA_CELX1	HiC_scaffold_4106	0	11714	0		11714	11714
ACA_CELX1	HiC_scaffold_4107	0	11703	0		11703	11703
ACA_CELX1	HiC_scaffold_4108	0	11702	0		11702	11702
ACA_CELX1	HiC_scaffold_4109	0	11702	0		11702	11702
ACA_CELX1	HiC_scaffold_4110	0	11700	0		11700	11700
ACA_CELX1	HiC_scaffold_4111	0	11695	0		11695	11695
ACA_CELX1	HiC_scaffold_4112	0	11690	0		11690	11690
ACA_CELX1	HiC_scaffold_4113	0	11681	0		11681	11681
ACA_CELX1	HiC_scaffold_2826	0	11679	0		11679	11679
ACA_CELX1	HiC_scaffold_4114	0	11678	0		11678	11678
ACA_CELX1	HiC_scaffold_4115	0	11676	0		11676	11676
ACA_CELX1	HiC_scaffold_4116	0	11676	0		11676	11676
ACA_CELX1	HiC_scaffold_1225	0	11673	0		11673	11673
ACA_CELX1	HiC_scaffold_4117	0	11670	0		11670	11670
ACA_CELX1	HiC_scaffold_4118	0	11669	0		11669	11669
ACA_CELX1	HiC_scaffold_4119	0	11661	1	3962.78	11661	11661
ACA_CELX1	HiC_scaffold_4120	0	11660	0		11660	11660
ACA_CELX1	HiC_scaffold_4121	0	11657	0		11657	11657
ACA_CELX1	HiC_scaffold_4122	0	11655	0		11655	11655
ACA_CELX1	HiC_scaffold_4123	0	11645	0		11645	11645
ACA_CELX1	HiC_scaffold_4124	0	11643	0		11643	11643
ACA_CELX1	HiC_scaffold_4125	0	11632	0		11632	11632
ACA_CELX1	HiC_scaffold_2208	0	11629	0		11629	11629
ACA_CELX1	HiC_scaffold_4126	0	11629	0		11629	11629
ACA_CELX1	HiC_scaffold_4127	0	11622	0		11622	11622
ACA_CELX1	HiC_scaffold_4128	0	11617	0		11617	11617
ACA_CELX1	HiC_scaffold_4129	0	11612	0		11612	11612
ACA_CELX1	HiC_scaffold_4130	0	11607	0		11607	11607
ACA_CELX1	HiC_scaffold_4131	0	11606	0		11606	11606
ACA_CELX1	HiC_scaffold_4132	0	11603	0		11603	11603
ACA_CELX1	HiC_scaffold_4133	0	11595	0		11595	11595
ACA_CELX1	HiC_scaffold_4134	0	11594	0		11594	11594
ACA_CELX1	HiC_scaffold_4135	0	11585	0		11585	11585
ACA_CELX1	HiC_scaffold_4136	0	11583	0		11583	11583
ACA_CELX1	HiC_scaffold_4137	0	11583	0		11583	11583
ACA_CELX1	HiC_scaffold_4138	0	11582	0		11582	11582
ACA_CELX1	HiC_scaffold_4139	0	11578	0		11578	11578
ACA_CELX1	HiC_scaffold_4140	0	11575	0		11575	11575
ACA_CELX1	HiC_scaffold_4141	0	11572	0		11572	11572
ACA_CELX1	HiC_scaffold_4142	0	11568	0		11568	11568
ACA_CELX1	HiC_scaffold_4143	0	11566	0		11566	11566
ACA_CELX1	HiC_scaffold_4144	0	11566	0		11566	11566
ACA_CELX1	HiC_scaffold_4145	0	11564	0		11564	11564
ACA_CELX1	HiC_scaffold_4146	0	11564	0		11564	11564
ACA_CELX1	HiC_scaffold_4147	0	11560	0		11560	11560
ACA_CELX1	HiC_scaffold_4148	0	11553	0		11553	11553
ACA_CELX1	HiC_scaffold_2920	0	11549	0		11549	11549
ACA_CELX1	HiC_scaffold_4149	0	11548	0		11548	11548
ACA_CELX1	HiC_scaffold_4150	0	11538	0		11538	11538
ACA_CELX1	HiC_scaffold_4151	0	11536	0		11536	11536
ACA_CELX1	HiC_scaffold_4152	0	11520	0		11520	11520
ACA_CELX1	HiC_scaffold_4153	0	11513	0		11513	11513
ACA_CELX1	HiC_scaffold_4154	0	11493	0		11493	11493
ACA_CELX1	HiC_scaffold_4155	0	11492	0		11492	11492
ACA_CELX1	HiC_scaffold_4156	0	11492	0		11492	11492
ACA_CELX1	HiC_scaffold_3186	0	11480	0		11480	11480
ACA_CELX1	HiC_scaffold_4157	0	11476	0		11476	11476
ACA_CELX1	HiC_scaffold_4158	0	11475	0		11475	11475
ACA_CELX1	HiC_scaffold_4159	0	11474	0		11474	11474
ACA_CELX1	HiC_scaffold_4160	0	11474	0		11474	11474
ACA_CELX1	HiC_scaffold_4161	0	11472	0		11472	11472
ACA_CELX1	HiC_scaffold_4162	0	11466	0		11466	11466
ACA_CELX1	HiC_scaffold_3090	0	11460	0		11460	11460
ACA_CELX1	HiC_scaffold_4163	0	11460	0		11460	11460
ACA_CELX1	HiC_scaffold_4164	0	11456	0		11456	11456
ACA_CELX1	HiC_scaffold_4165	0	11456	0		11456	11456
ACA_CELX1	HiC_scaffold_4166	0	11455	0		11455	11455
ACA_CELX1	HiC_scaffold_4167	0	11446	0		11446	11446
ACA_CELX1	HiC_scaffold_4168	0	11444	0		11444	11444
ACA_CELX1	HiC_scaffold_4169	0	11441	0		11441	11441
ACA_CELX1	HiC_scaffold_2332	0	11438	0		11438	11438
ACA_CELX1	HiC_scaffold_2180	0	11433	0		11433	11433
ACA_CELX1	HiC_scaffold_4170	0	11433	0		11433	11433
ACA_CELX1	HiC_scaffold_2681	0	11432	0		11432	11432
ACA_CELX1	HiC_scaffold_4171	0	11422	0		11422	11422
ACA_CELX1	HiC_scaffold_4172	0	11420	0		11420	11420
ACA_CELX1	HiC_scaffold_4173	0	11418	0		11418	11418
ACA_CELX1	HiC_scaffold_3311	0	11414	0		11414	11414
ACA_CELX1	HiC_scaffold_4174	0	11414	0		11414	11414
ACA_CELX1	HiC_scaffold_4175	0	11401	0		11401	11401
ACA_CELX1	HiC_scaffold_4176	0	11398	0		11398	11398
ACA_CELX1	HiC_scaffold_4177	0	11397	0		11397	11397
ACA_CELX1	HiC_scaffold_4178	0	11396	1	2500.35	11396	11396
ACA_CELX1	HiC_scaffold_4179	0	11391	0		11391	11391
ACA_CELX1	HiC_scaffold_4180	0	11386	0		11386	11386
ACA_CELX1	HiC_scaffold_4181	0	11386	0		11386	11386
ACA_CELX1	HiC_scaffold_4182	0	11385	0		11385	11385
ACA_CELX1	HiC_scaffold_3323	0	11382	0		11382	11382
ACA_CELX1	HiC_scaffold_4183	0	11381	0		11381	11381
ACA_CELX1	HiC_scaffold_4184	0	11381	0		11381	11381
ACA_CELX1	HiC_scaffold_4185	0	11375	0		11375	11375
ACA_CELX1	HiC_scaffold_4186	0	11375	0		11375	11375
ACA_CELX1	HiC_scaffold_4187	0	11365	0		11365	11365
ACA_CELX1	HiC_scaffold_3021	0	11358	0		11358	11358
ACA_CELX1	HiC_scaffold_4188	0	11355	0		11355	11355
ACA_CELX1	HiC_scaffold_4189	0	11351	1	5530.95	11351	11351
ACA_CELX1	HiC_scaffold_4190	0	11350	0		11350	11350
ACA_CELX1	HiC_scaffold_4191	0	11347	0		11347	11347
ACA_CELX1	HiC_scaffold_1800	0	11343	0		11343	11343
ACA_CELX1	HiC_scaffold_4192	0	11343	0		11343	11343
ACA_CELX1	HiC_scaffold_4193	0	11340	0		11340	11340
ACA_CELX1	HiC_scaffold_4194	0	11339	0		11339	11339
ACA_CELX1	HiC_scaffold_4195	0	11333	0		11333	11333
ACA_CELX1	HiC_scaffold_4196	0	11331	0		11331	11331
ACA_CELX1	HiC_scaffold_4197	0	11327	0		11327	11327
ACA_CELX1	HiC_scaffold_4198	0	11319	0		11319	11319
ACA_CELX1	HiC_scaffold_4199	0	11317	1	5636.38	11317	11317
ACA_CELX1	HiC_scaffold_4200	0	11317	0		11317	11317
ACA_CELX1	HiC_scaffold_784	0	11314	0		11314	11314
ACA_CELX1	HiC_scaffold_4201	0	11311	0		11311	11311
ACA_CELX1	HiC_scaffold_4202	0	11310	0		11310	11310
ACA_CELX1	HiC_scaffold_4203	0	11309	0		11309	11309
ACA_CELX1	HiC_scaffold_4204	0	11307	0		11307	11307
ACA_CELX1	HiC_scaffold_4205	0	11307	0		11307	11307
ACA_CELX1	HiC_scaffold_4206	0	11304	0		11304	11304
ACA_CELX1	HiC_scaffold_4207	0	11303	0		11303	11303
ACA_CELX1	HiC_scaffold_3225	0	11297	0		11297	11297
ACA_CELX1	HiC_scaffold_4208	0	11292	0		11292	11292
ACA_CELX1	HiC_scaffold_4209	0	11288	0		11288	11288
ACA_CELX1	HiC_scaffold_4210	0	11285	0		11285	11285
ACA_CELX1	HiC_scaffold_4211	0	11282	0		11282	11282
ACA_CELX1	HiC_scaffold_4212	0	11277	0		11277	11277
ACA_CELX1	HiC_scaffold_4213	0	11277	0		11277	11277
ACA_CELX1	HiC_scaffold_3490	0	11274	0		11274	11274
ACA_CELX1	HiC_scaffold_4214	0	11274	0		11274	11274
ACA_CELX1	HiC_scaffold_3306	0	11269	0		11269	11269
ACA_CELX1	HiC_scaffold_4215	0	11269	0		11269	11269
ACA_CELX1	HiC_scaffold_3530	0	11268	0		11268	11268
ACA_CELX1	HiC_scaffold_4216	0	11268	0		11268	11268
ACA_CELX1	HiC_scaffold_3135	0	11267	0		11267	11267
ACA_CELX1	HiC_scaffold_4217	0	11263	0		11263	11263
ACA_CELX1	HiC_scaffold_4218	0	11262	0		11262	11262
ACA_CELX1	HiC_scaffold_4219	0	11260	0		11260	11260
ACA_CELX1	HiC_scaffold_4220	0	11256	0		11256	11256
ACA_CELX1	HiC_scaffold_4221	0	11256	0		11256	11256
ACA_CELX1	HiC_scaffold_4222	0	11255	0		11255	11255
ACA_CELX1	HiC_scaffold_4223	0	11253	0		11253	11253
ACA_CELX1	HiC_scaffold_2973	0	11251	0		11251	11251
ACA_CELX1	HiC_scaffold_4224	0	11250	0		11250	11250
ACA_CELX1	HiC_scaffold_4225	0	11244	0		11244	11244
ACA_CELX1	HiC_scaffold_4226	0	11235	0		11235	11235
ACA_CELX1	HiC_scaffold_4227	0	11235	0		11235	11235
ACA_CELX1	HiC_scaffold_4228	0	11234	0		11234	11234
ACA_CELX1	HiC_scaffold_4229	0	11230	0		11230	11230
ACA_CELX1	HiC_scaffold_4230	0	11230	0		11230	11230
ACA_CELX1	HiC_scaffold_4231	0	11229	0		11229	11229
ACA_CELX1	HiC_scaffold_4232	0	11227	0		11227	11227
ACA_CELX1	HiC_scaffold_4233	0	11225	0		11225	11225
ACA_CELX1	HiC_scaffold_4234	0	11225	0		11225	11225
ACA_CELX1	HiC_scaffold_4235	0	11224	0		11224	11224
ACA_CELX1	HiC_scaffold_4236	0	11221	0		11221	11221
ACA_CELX1	HiC_scaffold_4237	0	11217	0		11217	11217
ACA_CELX1	HiC_scaffold_4238	0	11214	0		11214	11214
ACA_CELX1	HiC_scaffold_4239	0	11209	0		11209	11209
ACA_CELX1	HiC_scaffold_4240	0	11208	0		11208	11208
ACA_CELX1	HiC_scaffold_4241	0	11205	0		11205	11205
ACA_CELX1	HiC_scaffold_3120	0	11204	0		11204	11204
ACA_CELX1	HiC_scaffold_4242	0	11203	1	3936.41	11203	11203
ACA_CELX1	HiC_scaffold_4243	0	11195	0		11195	11195
ACA_CELX1	HiC_scaffold_4244	0	11188	0		11188	11188
ACA_CELX1	HiC_scaffold_3213	0	11187	0		11187	11187
ACA_CELX1	HiC_scaffold_4245	0	11187	0		11187	11187
ACA_CELX1	HiC_scaffold_2763	0	11186	0		11186	11186
ACA_CELX1	HiC_scaffold_4246	0	11185	0		11185	11185
ACA_CELX1	HiC_scaffold_779	0	11175	0		11175	11175
ACA_CELX1	HiC_scaffold_2023	0	11172	0		11172	11172
ACA_CELX1	HiC_scaffold_4247	0	11172	0		11172	11172
ACA_CELX1	HiC_scaffold_131	0	11171	0		11171	11171
ACA_CELX1	HiC_scaffold_2657	0	11165	0		11165	11165
ACA_CELX1	HiC_scaffold_4248	0	11163	0		11163	11163
ACA_CELX1	HiC_scaffold_4249	0	11161	0		11161	11161
ACA_CELX1	HiC_scaffold_3295	0	11155	0		11155	11155
ACA_CELX1	HiC_scaffold_4250	0	11152	0		11152	11152
ACA_CELX1	HiC_scaffold_4251	0	11152	0		11152	11152
ACA_CELX1	HiC_scaffold_4252	0	11146	0		11146	11146
ACA_CELX1	HiC_scaffold_2215	0	11145	0		11145	11145
ACA_CELX1	HiC_scaffold_4253	0	11143	0		11143	11143
ACA_CELX1	HiC_scaffold_7765	0	11140	0		11140	11140
ACA_CELX1	HiC_scaffold_4254	0	11139	0		11139	11139
ACA_CELX1	HiC_scaffold_3008	0	11138	0		11138	11138
ACA_CELX1	HiC_scaffold_4255	0	11138	0		11138	11138
ACA_CELX1	HiC_scaffold_4256	0	11137	0		11137	11137
ACA_CELX1	HiC_scaffold_4257	0	11134	0		11134	11134
ACA_CELX1	HiC_scaffold_2310	0	11133	0		11133	11133
ACA_CELX1	HiC_scaffold_4258	0	11131	0		11131	11131
ACA_CELX1	HiC_scaffold_2401	0	11130	0		11130	11130
ACA_CELX1	HiC_scaffold_4259	0	11129	0		11129	11129
ACA_CELX1	HiC_scaffold_4260	0	11127	0		11127	11127
ACA_CELX1	HiC_scaffold_4261	0	11121	0		11121	11121
ACA_CELX1	HiC_scaffold_4262	0	11120	0		11120	11120
ACA_CELX1	HiC_scaffold_1171	0	11118	0		11118	11118
ACA_CELX1	HiC_scaffold_2765	0	11118	0		11118	11118
ACA_CELX1	HiC_scaffold_4263	0	11114	0		11114	11114
ACA_CELX1	HiC_scaffold_4264	0	11112	0		11112	11112
ACA_CELX1	HiC_scaffold_4265	0	11104	0		11104	11104
ACA_CELX1	HiC_scaffold_4266	0	11096	0		11096	11096
ACA_CELX1	HiC_scaffold_4267	0	11093	0		11093	11093
ACA_CELX1	HiC_scaffold_4268	0	11093	0		11093	11093
ACA_CELX1	HiC_scaffold_4269	0	11091	0		11091	11091
ACA_CELX1	HiC_scaffold_1636	0	11086	0		11086	11086
ACA_CELX1	HiC_scaffold_4270	0	11073	0		11073	11073
ACA_CELX1	HiC_scaffold_4271	0	11072	0		11072	11072
ACA_CELX1	HiC_scaffold_4272	0	11064	0		11064	11064
ACA_CELX1	HiC_scaffold_2696	0	11062	0		11062	11062
ACA_CELX1	HiC_scaffold_4273	0	11061	0		11061	11061
ACA_CELX1	HiC_scaffold_4274	0	11058	0		11058	11058
ACA_CELX1	HiC_scaffold_4275	0	11057	0		11057	11057
ACA_CELX1	HiC_scaffold_4276	0	11051	0		11051	11051
ACA_CELX1	HiC_scaffold_4277	0	11048	0		11048	11048
ACA_CELX1	HiC_scaffold_4278	0	11039	0		11039	11039
ACA_CELX1	HiC_scaffold_4279	0	11038	0		11038	11038
ACA_CELX1	HiC_scaffold_4280	0	11036	0		11036	11036
ACA_CELX1	HiC_scaffold_3385	0	11026	0		11026	11026
ACA_CELX1	HiC_scaffold_4281	0	11017	0		11017	11017
ACA_CELX1	HiC_scaffold_2789	0	11011	0		11011	11011
ACA_CELX1	HiC_scaffold_4282	0	11010	0		11010	11010
ACA_CELX1	HiC_scaffold_4283	0	11004	0		11004	11004
ACA_CELX1	HiC_scaffold_4284	0	11004	0		11004	11004
ACA_CELX1	HiC_scaffold_4285	0	11001	0		11001	11001
ACA_CELX1	HiC_scaffold_1003	0	11000	0		11000	11000
ACA_CELX1	HiC_scaffold_1075	0	11000	0		11000	11000
ACA_CELX1	HiC_scaffold_1153	0	11000	0		11000	11000
ACA_CELX1	HiC_scaffold_1199	0	11000	0		11000	11000
ACA_CELX1	HiC_scaffold_1736	0	11000	0		11000	11000
ACA_CELX1	HiC_scaffold_1809	0	11000	0		11000	11000
ACA_CELX1	HiC_scaffold_183	0	11000	0		11000	11000
ACA_CELX1	HiC_scaffold_1864	0	11000	0		11000	11000
ACA_CELX1	HiC_scaffold_190	0	11000	0		11000	11000
ACA_CELX1	HiC_scaffold_1920	0	11000	0		11000	11000
ACA_CELX1	HiC_scaffold_1997	0	11000	0		11000	11000
ACA_CELX1	HiC_scaffold_2071	0	11000	0		11000	11000
ACA_CELX1	HiC_scaffold_2092	0	11000	0		11000	11000
ACA_CELX1	HiC_scaffold_2176	0	11000	0		11000	11000
ACA_CELX1	HiC_scaffold_2284	0	11000	0		11000	11000
ACA_CELX1	HiC_scaffold_2372	0	11000	0		11000	11000
ACA_CELX1	HiC_scaffold_2412	0	11000	0		11000	11000
ACA_CELX1	HiC_scaffold_2485	0	11000	0		11000	11000
ACA_CELX1	HiC_scaffold_252	0	11000	0		11000	11000
ACA_CELX1	HiC_scaffold_2581	0	11000	0		11000	11000
ACA_CELX1	HiC_scaffold_2628	0	11000	0		11000	11000
ACA_CELX1	HiC_scaffold_2668	0	11000	0		11000	11000
ACA_CELX1	HiC_scaffold_2870	0	11000	0		11000	11000
ACA_CELX1	HiC_scaffold_2913	0	11000	0		11000	11000
ACA_CELX1	HiC_scaffold_297	0	11000	0		11000	11000
ACA_CELX1	HiC_scaffold_298	0	11000	0		11000	11000
ACA_CELX1	HiC_scaffold_3006	0	11000	0		11000	11000
ACA_CELX1	HiC_scaffold_3014	0	11000	0		11000	11000
ACA_CELX1	HiC_scaffold_3239	0	11000	0		11000	11000
ACA_CELX1	HiC_scaffold_3257	0	11000	0		11000	11000
ACA_CELX1	HiC_scaffold_3266	0	11000	0		11000	11000
ACA_CELX1	HiC_scaffold_340	0	11000	0		11000	11000
ACA_CELX1	HiC_scaffold_3479	0	11000	0		11000	11000
ACA_CELX1	HiC_scaffold_529	0	11000	0		11000	11000
ACA_CELX1	HiC_scaffold_551	0	11000	0		11000	11000
ACA_CELX1	HiC_scaffold_562	0	11000	0		11000	11000
ACA_CELX1	HiC_scaffold_599	0	11000	0		11000	11000
ACA_CELX1	HiC_scaffold_870	0	11000	0		11000	11000
ACA_CELX1	HiC_scaffold_896	0	11000	0		11000	11000
ACA_CELX1	HiC_scaffold_976	0	11000	0		11000	11000
ACA_CELX1	HiC_scaffold_4286	0	10997	0		10997	10997
ACA_CELX1	HiC_scaffold_4287	0	10995	0		10995	10995
ACA_CELX1	HiC_scaffold_4288	0	10991	0		10991	10991
ACA_CELX1	HiC_scaffold_4289	0	10987	0		10987	10987
ACA_CELX1	HiC_scaffold_4290	0	10984	0		10984	10984
ACA_CELX1	HiC_scaffold_4291	0	10980	0		10980	10980
ACA_CELX1	HiC_scaffold_1325	0	10979	0		10979	10979
ACA_CELX1	HiC_scaffold_4292	0	10979	0		10979	10979
ACA_CELX1	HiC_scaffold_4293	0	10975	0		10975	10975
ACA_CELX1	HiC_scaffold_4294	0	10973	0		10973	10973
ACA_CELX1	HiC_scaffold_4295	0	10970	0		10970	10970
ACA_CELX1	HiC_scaffold_4296	0	10968	0		10968	10968
ACA_CELX1	HiC_scaffold_4297	0	10967	0		10967	10967
ACA_CELX1	HiC_scaffold_4298	0	10967	0		10967	10967
ACA_CELX1	HiC_scaffold_4299	0	10951	0		10951	10951
ACA_CELX1	HiC_scaffold_3377	0	10945	0		10945	10945
ACA_CELX1	HiC_scaffold_4300	0	10944	0		10944	10944
ACA_CELX1	HiC_scaffold_4301	0	10941	0		10941	10941
ACA_CELX1	HiC_scaffold_4302	0	10938	0		10938	10938
ACA_CELX1	HiC_scaffold_7676	0	10933	0		10933	10933
ACA_CELX1	HiC_scaffold_4303	0	10930	0		10930	10930
ACA_CELX1	HiC_scaffold_4304	0	10925	0		10925	10925
ACA_CELX1	HiC_scaffold_4305	0	10925	0		10925	10925
ACA_CELX1	HiC_scaffold_4306	0	10924	0		10924	10924
ACA_CELX1	HiC_scaffold_4307	0	10921	0		10921	10921
ACA_CELX1	HiC_scaffold_4308	0	10921	0		10921	10921
ACA_CELX1	HiC_scaffold_4309	0	10913	0		10913	10913
ACA_CELX1	HiC_scaffold_4310	0	10913	0		10913	10913
ACA_CELX1	HiC_scaffold_4311	0	10909	0		10909	10909
ACA_CELX1	HiC_scaffold_4312	0	10906	0		10906	10906
ACA_CELX1	HiC_scaffold_4313	0	10902	0		10902	10902
ACA_CELX1	HiC_scaffold_4314	0	10902	0		10902	10902
ACA_CELX1	HiC_scaffold_4315	0	10900	0		10900	10900
ACA_CELX1	HiC_scaffold_4316	0	10893	0		10893	10893
ACA_CELX1	HiC_scaffold_4317	0	10889	0		10889	10889
ACA_CELX1	HiC_scaffold_3505	0	10888	0		10888	10888
ACA_CELX1	HiC_scaffold_3416	0	10887	0		10887	10887
ACA_CELX1	HiC_scaffold_4318	0	10883	0		10883	10883
ACA_CELX1	HiC_scaffold_4319	0	10880	0		10880	10880
ACA_CELX1	HiC_scaffold_4320	0	10877	0		10877	10877
ACA_CELX1	HiC_scaffold_4321	0	10862	0		10862	10862
ACA_CELX1	HiC_scaffold_4322	0	10852	0		10852	10852
ACA_CELX1	HiC_scaffold_4323	0	10849	0		10849	10849
ACA_CELX1	HiC_scaffold_4324	0	10844	0		10844	10844
ACA_CELX1	HiC_scaffold_3428	0	10835	0		10835	10835
ACA_CELX1	HiC_scaffold_4325	0	10834	0		10834	10834
ACA_CELX1	HiC_scaffold_4326	0	10830	0		10830	10830
ACA_CELX1	HiC_scaffold_4327	0	10830	0		10830	10830
ACA_CELX1	HiC_scaffold_3158	0	10824	0		10824	10824
ACA_CELX1	HiC_scaffold_4328	0	10822	0		10822	10822
ACA_CELX1	HiC_scaffold_4329	0	10819	0		10819	10819
ACA_CELX1	HiC_scaffold_4330	0	10817	0		10817	10817
ACA_CELX1	HiC_scaffold_4331	0	10800	0		10800	10800
ACA_CELX1	HiC_scaffold_4332	0	10791	0		10791	10791
ACA_CELX1	HiC_scaffold_4333	0	10791	0		10791	10791
ACA_CELX1	HiC_scaffold_1604	0	10788	0		10788	10788
ACA_CELX1	HiC_scaffold_3177	0	10782	0		10782	10782
ACA_CELX1	HiC_scaffold_4334	0	10778	0		10778	10778
ACA_CELX1	HiC_scaffold_4335	0	10775	0		10775	10775
ACA_CELX1	HiC_scaffold_4336	0	10774	0		10774	10774
ACA_CELX1	HiC_scaffold_4337	0	10772	0		10772	10772
ACA_CELX1	HiC_scaffold_4338	0	10769	0		10769	10769
ACA_CELX1	HiC_scaffold_4339	0	10766	0		10766	10766
ACA_CELX1	HiC_scaffold_4340	0	10766	0		10766	10766
ACA_CELX1	HiC_scaffold_4341	0	10765	1	5361.67	10765	10765
ACA_CELX1	HiC_scaffold_4342	0	10762	0		10762	10762
ACA_CELX1	HiC_scaffold_4343	0	10760	0		10760	10760
ACA_CELX1	HiC_scaffold_4344	0	10757	0		10757	10757
ACA_CELX1	HiC_scaffold_4345	0	10756	0		10756	10756
ACA_CELX1	HiC_scaffold_4346	0	10747	0		10747	10747
ACA_CELX1	HiC_scaffold_4347	0	10747	0		10747	10747
ACA_CELX1	HiC_scaffold_4348	0	10745	0		10745	10745
ACA_CELX1	HiC_scaffold_2562	0	10744	0		10744	10744
ACA_CELX1	HiC_scaffold_4349	0	10744	0		10744	10744
ACA_CELX1	HiC_scaffold_4350	0	10735	0		10735	10735
ACA_CELX1	HiC_scaffold_3290	0	10734	0		10734	10734
ACA_CELX1	HiC_scaffold_4351	0	10732	0		10732	10732
ACA_CELX1	HiC_scaffold_3374	0	10731	0		10731	10731
ACA_CELX1	HiC_scaffold_4352	0	10729	0		10729	10729
ACA_CELX1	HiC_scaffold_4353	0	10728	0		10728	10728
ACA_CELX1	HiC_scaffold_4354	0	10722	0		10722	10722
ACA_CELX1	HiC_scaffold_4355	0	10714	0		10714	10714
ACA_CELX1	HiC_scaffold_3040	0	10711	0		10711	10711
ACA_CELX1	HiC_scaffold_4356	0	10711	1	5145.17	10711	10711
ACA_CELX1	HiC_scaffold_4357	0	10708	0		10708	10708
ACA_CELX1	HiC_scaffold_4358	0	10708	0		10708	10708
ACA_CELX1	HiC_scaffold_4359	0	10705	0		10705	10705
ACA_CELX1	HiC_scaffold_4360	0	10703	0		10703	10703
ACA_CELX1	HiC_scaffold_4361	0	10702	1	3653.42	10702	10702
ACA_CELX1	HiC_scaffold_4362	0	10695	0		10695	10695
ACA_CELX1	HiC_scaffold_4363	0	10689	0		10689	10689
ACA_CELX1	HiC_scaffold_2226	0	10685	0		10685	10685
ACA_CELX1	HiC_scaffold_4364	0	10682	0		10682	10682
ACA_CELX1	HiC_scaffold_3168	0	10678	0		10678	10678
ACA_CELX1	HiC_scaffold_4365	0	10674	0		10674	10674
ACA_CELX1	HiC_scaffold_4366	0	10673	0		10673	10673
ACA_CELX1	HiC_scaffold_2268	0	10666	0		10666	10666
ACA_CELX1	HiC_scaffold_4367	0	10665	0		10665	10665
ACA_CELX1	HiC_scaffold_4368	0	10663	0		10663	10663
ACA_CELX1	HiC_scaffold_4369	0	10651	0		10651	10651
ACA_CELX1	HiC_scaffold_4370	0	10646	0		10646	10646
ACA_CELX1	HiC_scaffold_4371	0	10644	0		10644	10644
ACA_CELX1	HiC_scaffold_4372	0	10642	0		10642	10642
ACA_CELX1	HiC_scaffold_4373	0	10640	0		10640	10640
ACA_CELX1	HiC_scaffold_4374	0	10640	0		10640	10640
ACA_CELX1	HiC_scaffold_4375	0	10633	0		10633	10633
ACA_CELX1	HiC_scaffold_4376	0	10628	1	3719.63	10628	10628
ACA_CELX1	HiC_scaffold_2446	0	10624	0		10624	10624
ACA_CELX1	HiC_scaffold_4377	0	10623	0		10623	10623
ACA_CELX1	HiC_scaffold_4378	0	10623	0		10623	10623
ACA_CELX1	HiC_scaffold_4379	0	10620	0		10620	10620
ACA_CELX1	HiC_scaffold_4380	0	10611	0		10611	10611
ACA_CELX1	HiC_scaffold_4381	0	10608	0		10608	10608
ACA_CELX1	HiC_scaffold_4382	0	10606	0		10606	10606
ACA_CELX1	HiC_scaffold_4383	0	10606	0		10606	10606
ACA_CELX1	HiC_scaffold_4384	0	10603	0		10603	10603
ACA_CELX1	HiC_scaffold_4385	0	10601	0		10601	10601
ACA_CELX1	HiC_scaffold_2473	0	10600	0		10600	10600
ACA_CELX1	HiC_scaffold_4386	0	10595	0		10595	10595
ACA_CELX1	HiC_scaffold_4387	0	10594	0		10594	10594
ACA_CELX1	HiC_scaffold_4388	0	10587	0		10587	10587
ACA_CELX1	HiC_scaffold_4389	0	10587	0		10587	10587
ACA_CELX1	HiC_scaffold_4390	0	10583	0		10583	10583
ACA_CELX1	HiC_scaffold_7619	0	10583	0		10583	10583
ACA_CELX1	HiC_scaffold_1114	0	10582	0		10582	10582
ACA_CELX1	HiC_scaffold_4391	0	10581	0		10581	10581
ACA_CELX1	HiC_scaffold_3074	0	10580	0		10580	10580
ACA_CELX1	HiC_scaffold_4392	0	10580	0		10580	10580
ACA_CELX1	HiC_scaffold_4393	0	10579	0		10579	10579
ACA_CELX1	HiC_scaffold_4394	0	10576	0		10576	10576
ACA_CELX1	HiC_scaffold_4395	0	10570	0		10570	10570
ACA_CELX1	HiC_scaffold_3403	0	10567	0		10567	10567
ACA_CELX1	HiC_scaffold_4396	0	10567	0		10567	10567
ACA_CELX1	HiC_scaffold_2707	0	10566	0		10566	10566
ACA_CELX1	HiC_scaffold_4397	0	10557	0		10557	10557
ACA_CELX1	HiC_scaffold_4398	0	10557	0		10557	10557
ACA_CELX1	HiC_scaffold_4399	0	10556	0		10556	10556
ACA_CELX1	HiC_scaffold_4400	0	10555	0		10555	10555
ACA_CELX1	HiC_scaffold_3129	0	10549	0		10549	10549
ACA_CELX1	HiC_scaffold_4401	0	10549	0		10549	10549
ACA_CELX1	HiC_scaffold_4402	0	10547	0		10547	10547
ACA_CELX1	HiC_scaffold_4403	0	10544	0		10544	10544
ACA_CELX1	HiC_scaffold_2974	0	10542	0		10542	10542
ACA_CELX1	HiC_scaffold_2665	0	10540	0		10540	10540
ACA_CELX1	HiC_scaffold_4404	0	10539	0		10539	10539
ACA_CELX1	HiC_scaffold_4405	0	10535	0		10535	10535
ACA_CELX1	HiC_scaffold_4406	0	10533	0		10533	10533
ACA_CELX1	HiC_scaffold_4407	0	10522	0		10522	10522
ACA_CELX1	HiC_scaffold_4408	0	10519	0		10519	10519
ACA_CELX1	HiC_scaffold_2829	0	10518	0		10518	10518
ACA_CELX1	HiC_scaffold_4409	0	10511	0		10511	10511
ACA_CELX1	HiC_scaffold_306	0	10510	0		10510	10510
ACA_CELX1	HiC_scaffold_4410	0	10505	0		10505	10505
ACA_CELX1	HiC_scaffold_4411	0	10498	0		10498	10498
ACA_CELX1	HiC_scaffold_4412	0	10497	0		10497	10497
ACA_CELX1	HiC_scaffold_1120	0	10494	0		10494	10494
ACA_CELX1	HiC_scaffold_4413	0	10480	0		10480	10480
ACA_CELX1	HiC_scaffold_4414	0	10469	0		10469	10469
ACA_CELX1	HiC_scaffold_4415	0	10469	0		10469	10469
ACA_CELX1	HiC_scaffold_4416	0	10466	0		10466	10466
ACA_CELX1	HiC_scaffold_2667	0	10465	0		10465	10465
ACA_CELX1	HiC_scaffold_4417	0	10465	0		10465	10465
ACA_CELX1	HiC_scaffold_4418	0	10464	0		10464	10464
ACA_CELX1	HiC_scaffold_2645	0	10462	0		10462	10462
ACA_CELX1	HiC_scaffold_4419	0	10462	0		10462	10462
ACA_CELX1	HiC_scaffold_4420	0	10462	0		10462	10462
ACA_CELX1	HiC_scaffold_4421	0	10457	0		10457	10457
ACA_CELX1	HiC_scaffold_4422	0	10453	0		10453	10453
ACA_CELX1	HiC_scaffold_4423	0	10447	0		10447	10447
ACA_CELX1	HiC_scaffold_2458	0	10446	0		10446	10446
ACA_CELX1	HiC_scaffold_4424	0	10446	0		10446	10446
ACA_CELX1	HiC_scaffold_4425	0	10445	0		10445	10445
ACA_CELX1	HiC_scaffold_4426	0	10439	0		10439	10439
ACA_CELX1	HiC_scaffold_4427	0	10437	0		10437	10437
ACA_CELX1	HiC_scaffold_4428	0	10435	0		10435	10435
ACA_CELX1	HiC_scaffold_4429	0	10432	0		10432	10432
ACA_CELX1	HiC_scaffold_4430	0	10432	0		10432	10432
ACA_CELX1	HiC_scaffold_4431	0	10432	0		10432	10432
ACA_CELX1	HiC_scaffold_4432	0	10431	0		10431	10431
ACA_CELX1	HiC_scaffold_4433	0	10430	0		10430	10430
ACA_CELX1	HiC_scaffold_4434	0	10415	0		10415	10415
ACA_CELX1	HiC_scaffold_4435	0	10398	0		10398	10398
ACA_CELX1	HiC_scaffold_4436	0	10393	0		10393	10393
ACA_CELX1	HiC_scaffold_4437	0	10393	0		10393	10393
ACA_CELX1	HiC_scaffold_4438	0	10392	0		10392	10392
ACA_CELX1	HiC_scaffold_4439	0	10389	0		10389	10389
ACA_CELX1	HiC_scaffold_4440	0	10388	0		10388	10388
ACA_CELX1	HiC_scaffold_867	0	10385	0		10385	10385
ACA_CELX1	HiC_scaffold_4441	0	10384	0		10384	10384
ACA_CELX1	HiC_scaffold_3346	0	10382	0		10382	10382
ACA_CELX1	HiC_scaffold_4442	0	10380	0		10380	10380
ACA_CELX1	HiC_scaffold_4443	0	10376	0		10376	10376
ACA_CELX1	HiC_scaffold_4444	0	10372	0		10372	10372
ACA_CELX1	HiC_scaffold_4445	0	10362	0		10362	10362
ACA_CELX1	HiC_scaffold_4446	0	10362	0		10362	10362
ACA_CELX1	HiC_scaffold_4447	0	10362	0		10362	10362
ACA_CELX1	HiC_scaffold_4448	0	10355	0		10355	10355
ACA_CELX1	HiC_scaffold_3099	0	10353	0		10353	10353
ACA_CELX1	HiC_scaffold_3161	0	10352	0		10352	10352
ACA_CELX1	HiC_scaffold_4449	0	10352	0		10352	10352
ACA_CELX1	HiC_scaffold_4450	0	10347	0		10347	10347
ACA_CELX1	HiC_scaffold_4451	0	10343	0		10343	10343
ACA_CELX1	HiC_scaffold_4452	0	10342	0		10342	10342
ACA_CELX1	HiC_scaffold_4453	0	10341	0		10341	10341
ACA_CELX1	HiC_scaffold_4454	0	10340	0		10340	10340
ACA_CELX1	HiC_scaffold_4455	0	10335	0		10335	10335
ACA_CELX1	HiC_scaffold_4456	0	10333	0		10333	10333
ACA_CELX1	HiC_scaffold_4457	0	10330	0		10330	10330
ACA_CELX1	HiC_scaffold_4458	0	10327	0		10327	10327
ACA_CELX1	HiC_scaffold_4459	0	10316	0		10316	10316
ACA_CELX1	HiC_scaffold_4460	0	10316	0		10316	10316
ACA_CELX1	HiC_scaffold_4461	0	10315	0		10315	10315
ACA_CELX1	HiC_scaffold_4462	0	10314	0		10314	10314
ACA_CELX1	HiC_scaffold_2479	0	10307	0		10307	10307
ACA_CELX1	HiC_scaffold_4463	0	10303	0		10303	10303
ACA_CELX1	HiC_scaffold_4464	0	10301	0		10301	10301
ACA_CELX1	HiC_scaffold_4465	0	10294	0		10294	10294
ACA_CELX1	HiC_scaffold_2469	0	10293	0		10293	10293
ACA_CELX1	HiC_scaffold_4466	0	10285	0		10285	10285
ACA_CELX1	HiC_scaffold_4467	0	10283	0		10283	10283
ACA_CELX1	HiC_scaffold_4468	0	10282	0		10282	10282
ACA_CELX1	HiC_scaffold_4469	0	10279	0		10279	10279
ACA_CELX1	HiC_scaffold_4470	0	10276	0		10276	10276
ACA_CELX1	HiC_scaffold_4471	0	10274	0		10274	10274
ACA_CELX1	HiC_scaffold_4472	0	10274	0		10274	10274
ACA_CELX1	HiC_scaffold_4473	0	10274	0		10274	10274
ACA_CELX1	HiC_scaffold_4474	0	10271	0		10271	10271
ACA_CELX1	HiC_scaffold_4475	0	10270	0		10270	10270
ACA_CELX1	HiC_scaffold_4476	0	10266	0		10266	10266
ACA_CELX1	HiC_scaffold_1434	0	10256	0		10256	10256
ACA_CELX1	HiC_scaffold_4477	0	10256	0		10256	10256
ACA_CELX1	HiC_scaffold_3333	0	10254	0		10254	10254
ACA_CELX1	HiC_scaffold_2400	0	10250	1	2939	10250	10250
ACA_CELX1	HiC_scaffold_4478	0	10250	0		10250	10250
ACA_CELX1	HiC_scaffold_4479	0	10250	0		10250	10250
ACA_CELX1	HiC_scaffold_4480	0	10249	0		10249	10249
ACA_CELX1	HiC_scaffold_4481	0	10247	0		10247	10247
ACA_CELX1	HiC_scaffold_4482	0	10244	0		10244	10244
ACA_CELX1	HiC_scaffold_4483	0	10243	0		10243	10243
ACA_CELX1	HiC_scaffold_4484	0	10240	1	4819.48	10240	10240
ACA_CELX1	HiC_scaffold_4485	0	10237	0		10237	10237
ACA_CELX1	HiC_scaffold_3170	0	10236	0		10236	10236
ACA_CELX1	HiC_scaffold_4486	0	10229	0		10229	10229
ACA_CELX1	HiC_scaffold_4487	0	10228	0		10228	10228
ACA_CELX1	HiC_scaffold_4488	0	10226	0		10226	10226
ACA_CELX1	HiC_scaffold_4489	0	10224	0		10224	10224
ACA_CELX1	HiC_scaffold_4490	0	10224	0		10224	10224
ACA_CELX1	HiC_scaffold_4491	0	10222	0		10222	10222
ACA_CELX1	HiC_scaffold_4492	0	10218	0		10218	10218
ACA_CELX1	HiC_scaffold_4493	0	10217	0		10217	10217
ACA_CELX1	HiC_scaffold_4494	0	10215	0		10215	10215
ACA_CELX1	HiC_scaffold_4495	0	10211	0		10211	10211
ACA_CELX1	HiC_scaffold_4496	0	10209	0		10209	10209
ACA_CELX1	HiC_scaffold_4497	0	10209	0		10209	10209
ACA_CELX1	HiC_scaffold_4498	0	10204	0		10204	10204
ACA_CELX1	HiC_scaffold_4499	0	10204	0		10204	10204
ACA_CELX1	HiC_scaffold_868	0	10203	0		10203	10203
ACA_CELX1	HiC_scaffold_4500	0	10200	0		10200	10200
ACA_CELX1	HiC_scaffold_4501	0	10196	0		10196	10196
ACA_CELX1	HiC_scaffold_4502	0	10196	0		10196	10196
ACA_CELX1	HiC_scaffold_4503	0	10193	0		10193	10193
ACA_CELX1	HiC_scaffold_4504	0	10192	0		10192	10192
ACA_CELX1	HiC_scaffold_4505	0	10189	1	4479.2	10189	10189
ACA_CELX1	HiC_scaffold_4506	0	10186	0		10186	10186
ACA_CELX1	HiC_scaffold_4507	0	10183	0		10183	10183
ACA_CELX1	HiC_scaffold_4508	0	10181	0		10181	10181
ACA_CELX1	HiC_scaffold_2597	0	10176	0		10176	10176
ACA_CELX1	HiC_scaffold_4509	0	10175	0		10175	10175
ACA_CELX1	HiC_scaffold_2856	0	10172	0		10172	10172
ACA_CELX1	HiC_scaffold_4510	0	10172	0		10172	10172
ACA_CELX1	HiC_scaffold_4511	0	10166	0		10166	10166
ACA_CELX1	HiC_scaffold_4512	0	10161	0		10161	10161
ACA_CELX1	HiC_scaffold_4513	0	10160	1	2567.44	10160	10160
ACA_CELX1	HiC_scaffold_4514	0	10158	0		10158	10158
ACA_CELX1	HiC_scaffold_4515	0	10158	0		10158	10158
ACA_CELX1	HiC_scaffold_4516	0	10154	0		10154	10154
ACA_CELX1	HiC_scaffold_4517	0	10149	0		10149	10149
ACA_CELX1	HiC_scaffold_4518	0	10148	0		10148	10148
ACA_CELX1	HiC_scaffold_4519	0	10138	0		10138	10138
ACA_CELX1	HiC_scaffold_4520	0	10137	0		10137	10137
ACA_CELX1	HiC_scaffold_4521	0	10135	0		10135	10135
ACA_CELX1	HiC_scaffold_4522	0	10116	0		10116	10116
ACA_CELX1	HiC_scaffold_4523	0	10116	0		10116	10116
ACA_CELX1	HiC_scaffold_4524	0	10114	0		10114	10114
ACA_CELX1	HiC_scaffold_4525	0	10113	0		10113	10113
ACA_CELX1	HiC_scaffold_2907	0	10106	0		10106	10106
ACA_CELX1	HiC_scaffold_4526	0	10106	0		10106	10106
ACA_CELX1	HiC_scaffold_4527	0	10104	0		10104	10104
ACA_CELX1	HiC_scaffold_2607	0	10103	0		10103	10103
ACA_CELX1	HiC_scaffold_4528	0	10099	0		10099	10099
ACA_CELX1	HiC_scaffold_4529	0	10098	0		10098	10098
ACA_CELX1	HiC_scaffold_4530	0	10097	0		10097	10097
ACA_CELX1	HiC_scaffold_4531	0	10092	0		10092	10092
ACA_CELX1	HiC_scaffold_4532	0	10088	0		10088	10088
[truncated: 5,907 more rows]

## Sheet: ACA_CELX2.reg
sample	chrom	reg_start	reg_end	reg_pos	pd_mean	reg_len	chrom_len
ACA_CELX2	HiC_scaffold_1	0	360608016	2403	83810.8	360608016	360608016
ACA_CELX2	HiC_scaffold_2	0	308490451	2090	80038.7	308490451	308490451
ACA_CELX2	HiC_scaffold_3	0	279943727	2073	71236.1	279943727	279943727
ACA_CELX2	HiC_scaffold_4	0	111571053	785	79873	111571053	246379606
ACA_CELX2	HiC_scaffold_4	111571054	227848366	1236	45962.1	116277312	246379606
ACA_CELX2	HiC_scaffold_4	227848367	246379606	120	81658.2	18531239	246379606
ACA_CELX2	HiC_scaffold_5	0	193073009	1283	85133.4	193073009	193073009
ACA_CELX2	HiC_scaffold_6	0	82732192	586	84100.8	82732192	113403045
ACA_CELX2	HiC_scaffold_6	82732193	82764171	5	375.491	31978	113403045
ACA_CELX2	HiC_scaffold_6	82764172	113403045	195	88899.6	30638873	113403045
ACA_CELX2	HiC_scaffold_7	0	28805874	165	102282	28805874	28805874
ACA_CELX2	HiC_scaffold_8	0	27478545	133	114525	27478545	27478545
ACA_CELX2	HiC_scaffold_9	0	25393409	110	130798	25393409	25393409
ACA_CELX2	HiC_scaffold_10	0	22743120	100	139284	22743120	22743120
ACA_CELX2	HiC_scaffold_11	0	21926424	92	113684	21926424	21926424
ACA_CELX2	HiC_scaffold_12	0	18011892	76	154989	18011892	18011892
ACA_CELX2	HiC_scaffold_13	0	11013258	30	221411	11013258	11013258
ACA_CELX2	HiC_scaffold_14	0	10648039	42	166150	10648039	10648039
ACA_CELX2	HiC_scaffold_15	0	9817965	61	82451.8	9817965	9817965
ACA_CELX2	HiC_scaffold_16	0	9163087	35	134431	9163087	9163087
ACA_CELX2	HiC_scaffold_17	0	8627349	28	165844	8627349	8627349
ACA_CELX2	HiC_scaffold_18	0	3403237	14	105245	3403237	3403237
ACA_CELX2	HiC_scaffold_335	0	3012000	0		3012000	3012000
ACA_CELX2	HiC_scaffold_495	0	3010000	0		3010000	3010000
ACA_CELX2	HiC_scaffold_805	0	3004000	0		3004000	3004000
ACA_CELX2	HiC_scaffold_983	0	3003000	0		3003000	3003000
ACA_CELX2	HiC_scaffold_164	0	3002000	0		3002000	3002000
ACA_CELX2	HiC_scaffold_672	0	3002000	0		3002000	3002000
ACA_CELX2	HiC_scaffold_898	0	3002000	0		3002000	3002000
ACA_CELX2	HiC_scaffold_7650	0	2141117	2	499229	2141117	2141117
ACA_CELX2	HiC_scaffold_7646	0	260107	1	128381	260107	260107
ACA_CELX2	HiC_scaffold_461	0	182000	0		182000	182000
ACA_CELX2	HiC_scaffold_1082	0	158000	0		158000	158000
ACA_CELX2	HiC_scaffold_1630	0	149000	0		149000	149000
ACA_CELX2	HiC_scaffold_597	0	145000	0		145000	145000
ACA_CELX2	HiC_scaffold_1036	0	144000	0		144000	144000
ACA_CELX2	HiC_scaffold_858	0	143000	1	16417.2	143000	143000
ACA_CELX2	HiC_scaffold_7667	0	140962	0		140962	140962
ACA_CELX2	HiC_scaffold_219	0	136000	0		136000	136000
ACA_CELX2	HiC_scaffold_221	0	133000	0		133000	133000
ACA_CELX2	HiC_scaffold_251	0	133000	0		133000	133000
ACA_CELX2	HiC_scaffold_1794	0	131000	0		131000	131000
ACA_CELX2	HiC_scaffold_835	0	130000	0		130000	130000
ACA_CELX2	HiC_scaffold_1099	0	129000	0		129000	129000
ACA_CELX2	HiC_scaffold_413	0	129000	0		129000	129000
ACA_CELX2	HiC_scaffold_1050	0	126293	0		126293	126293
ACA_CELX2	HiC_scaffold_960	0	123000	0		123000	123000
ACA_CELX2	HiC_scaffold_1871	0	122000	0		122000	122000
ACA_CELX2	HiC_scaffold_1442	0	121000	0		121000	121000
ACA_CELX2	HiC_scaffold_659	0	120000	0		120000	120000
ACA_CELX2	HiC_scaffold_523	0	117000	0		117000	117000
ACA_CELX2	HiC_scaffold_556	0	117000	0		117000	117000
ACA_CELX2	HiC_scaffold_1310	0	115000	0		115000	115000
ACA_CELX2	HiC_scaffold_1006	0	113000	0		113000	113000
ACA_CELX2	HiC_scaffold_804	0	113000	0		113000	113000
ACA_CELX2	HiC_scaffold_939	0	112000	0		112000	112000
ACA_CELX2	HiC_scaffold_165	0	111000	0		111000	111000
ACA_CELX2	HiC_scaffold_193	0	110000	0		110000	110000
ACA_CELX2	HiC_scaffold_142	0	108000	0		108000	108000
ACA_CELX2	HiC_scaffold_1868	0	106000	0		106000	106000
ACA_CELX2	HiC_scaffold_1073	0	105000	0		105000	105000
ACA_CELX2	HiC_scaffold_501	0	105000	0		105000	105000
ACA_CELX2	HiC_scaffold_1592	0	104888	0		104888	104888
ACA_CELX2	HiC_scaffold_1286	0	104000	0		104000	104000
ACA_CELX2	HiC_scaffold_75	0	104000	0		104000	104000
ACA_CELX2	HiC_scaffold_961	0	104000	0		104000	104000
ACA_CELX2	HiC_scaffold_324	0	102000	0		102000	102000
ACA_CELX2	HiC_scaffold_969	0	102000	0		102000	102000
ACA_CELX2	HiC_scaffold_179	0	101000	0		101000	101000
ACA_CELX2	HiC_scaffold_1041	0	100423	1	31484.7	100423	100423
ACA_CELX2	HiC_scaffold_259	0	100000	0		100000	100000
ACA_CELX2	HiC_scaffold_7901	0	99749	0		99749	99749
ACA_CELX2	HiC_scaffold_1058	0	97000	1	15638.7	97000	97000
ACA_CELX2	HiC_scaffold_1875	0	97000	0		97000	97000
ACA_CELX2	HiC_scaffold_1927	0	97000	0		97000	97000
ACA_CELX2	HiC_scaffold_7891	0	96980	0		96980	96980
ACA_CELX2	HiC_scaffold_258	0	96000	0		96000	96000
ACA_CELX2	HiC_scaffold_1746	0	95000	0		95000	95000
ACA_CELX2	HiC_scaffold_1344	0	94000	0		94000	94000
ACA_CELX2	HiC_scaffold_1582	0	94000	0		94000	94000
ACA_CELX2	HiC_scaffold_809	0	94000	0		94000	94000
ACA_CELX2	HiC_scaffold_1193	0	92000	0		92000	92000
ACA_CELX2	HiC_scaffold_1493	0	90000	0		90000	90000
ACA_CELX2	HiC_scaffold_522	0	89000	0		89000	89000
ACA_CELX2	HiC_scaffold_1515	0	88000	0		88000	88000
ACA_CELX2	HiC_scaffold_420	0	88000	0		88000	88000
ACA_CELX2	HiC_scaffold_1938	0	87178	0		87178	87178
ACA_CELX2	HiC_scaffold_531	0	87000	0		87000	87000
ACA_CELX2	HiC_scaffold_959	0	86000	0		86000	86000
ACA_CELX2	HiC_scaffold_27	0	85833	2	28569.3	85833	85833
ACA_CELX2	HiC_scaffold_1723	0	85000	0		85000	85000
ACA_CELX2	HiC_scaffold_1503	0	84000	0		84000	84000
ACA_CELX2	HiC_scaffold_1292	0	83000	0		83000	83000
ACA_CELX2	HiC_scaffold_113	0	82000	0		82000	82000
ACA_CELX2	HiC_scaffold_1726	0	82000	0		82000	82000
ACA_CELX2	HiC_scaffold_1068	0	79000	0		79000	79000
ACA_CELX2	HiC_scaffold_1862	0	79000	0		79000	79000
ACA_CELX2	HiC_scaffold_7701	0	78552	0		78552	78552
ACA_CELX2	HiC_scaffold_2181	0	78222	1	31332.9	78222	78222
ACA_CELX2	HiC_scaffold_875	0	78000	0		78000	78000
ACA_CELX2	HiC_scaffold_2158	0	77107	0		77107	77107
ACA_CELX2	HiC_scaffold_7879	0	77031	0		77031	77031
ACA_CELX2	HiC_scaffold_1788	0	77000	0		77000	77000
ACA_CELX2	HiC_scaffold_560	0	77000	0		77000	77000
ACA_CELX2	HiC_scaffold_1633	0	76932	0		76932	76932
ACA_CELX2	HiC_scaffold_415	0	76000	0		76000	76000
ACA_CELX2	HiC_scaffold_1972	0	75469	0		75469	75469
ACA_CELX2	HiC_scaffold_1162	0	74000	0		74000	74000
ACA_CELX2	HiC_scaffold_910	0	74000	0		74000	74000
ACA_CELX2	HiC_scaffold_7629	0	73770	1	35883.9	73770	73770
ACA_CELX2	HiC_scaffold_1290	0	73000	0		73000	73000
ACA_CELX2	HiC_scaffold_7877	0	71515	1	32583.7	71515	71515
ACA_CELX2	HiC_scaffold_390	0	71000	0		71000	71000
ACA_CELX2	HiC_scaffold_28	0	69508	0		69508	69508
ACA_CELX2	HiC_scaffold_862	0	69000	0		69000	69000
ACA_CELX2	HiC_scaffold_1474	0	67000	0		67000	67000
ACA_CELX2	HiC_scaffold_325	0	66000	0		66000	66000
ACA_CELX2	HiC_scaffold_1094	0	64000	0		64000	64000
ACA_CELX2	HiC_scaffold_1468	0	64000	0		64000	64000
ACA_CELX2	HiC_scaffold_2074	0	63322	0		63322	63322
ACA_CELX2	HiC_scaffold_1161	0	62000	0		62000	62000
ACA_CELX2	HiC_scaffold_1939	0	62000	0		62000	62000
ACA_CELX2	HiC_scaffold_1763	0	60000	0		60000	60000
ACA_CELX2	HiC_scaffold_1183	0	59000	0		59000	59000
ACA_CELX2	HiC_scaffold_29	0	58388	0		58388	58388
ACA_CELX2	HiC_scaffold_7776	0	58246	0		58246	58246
ACA_CELX2	HiC_scaffold_2306	0	57813	0		57813	57813
ACA_CELX2	HiC_scaffold_1004	0	57000	0		57000	57000
ACA_CELX2	HiC_scaffold_134	0	56000	0		56000	56000
ACA_CELX2	HiC_scaffold_7867	0	55784	0		55784	55784
ACA_CELX2	HiC_scaffold_378	0	54000	0		54000	54000
ACA_CELX2	HiC_scaffold_7699	0	54000	0		54000	54000
ACA_CELX2	HiC_scaffold_7898	0	54000	0		54000	54000
ACA_CELX2	HiC_scaffold_7638	0	53528	0		53528	53528
ACA_CELX2	HiC_scaffold_2363	0	53057	2	13976.6	53057	53057
ACA_CELX2	HiC_scaffold_312	0	53000	0		53000	53000
ACA_CELX2	HiC_scaffold_907	0	53000	0		53000	53000
ACA_CELX2	HiC_scaffold_7684	0	52057	0		52057	52057
ACA_CELX2	HiC_scaffold_1001	0	52000	0		52000	52000
ACA_CELX2	HiC_scaffold_7673	0	51208	0		51208	51208
ACA_CELX2	HiC_scaffold_7764	0	50947	0		50947	50947
ACA_CELX2	HiC_scaffold_2247	0	50496	0		50496	50496
ACA_CELX2	HiC_scaffold_2295	0	50000	0		50000	50000
ACA_CELX2	HiC_scaffold_24	0	50000	0		50000	50000
ACA_CELX2	HiC_scaffold_25	0	50000	0		50000	50000
ACA_CELX2	HiC_scaffold_7623	0	50000	0		50000	50000
ACA_CELX2	HiC_scaffold_7874	0	49632	0		49632	49632
ACA_CELX2	HiC_scaffold_7888	0	49435	0		49435	49435
ACA_CELX2	HiC_scaffold_30	0	49310	0		49310	49310
ACA_CELX2	HiC_scaffold_7746	0	49172	0		49172	49172
ACA_CELX2	HiC_scaffold_2079	0	49145	0		49145	49145
ACA_CELX2	HiC_scaffold_2077	0	49000	0		49000	49000
ACA_CELX2	HiC_scaffold_2259	0	48928	0		48928	48928
ACA_CELX2	HiC_scaffold_1372	0	48000	0		48000	48000
ACA_CELX2	HiC_scaffold_7688	0	47954	0		47954	47954
ACA_CELX2	HiC_scaffold_2447	0	46827	0		46827	46827
ACA_CELX2	HiC_scaffold_7819	0	46226	0		46226	46226
ACA_CELX2	HiC_scaffold_7884	0	46121	0		46121	46121
ACA_CELX2	HiC_scaffold_7883	0	45451	1	16557.7	45451	45451
ACA_CELX2	HiC_scaffold_1759	0	45000	0		45000	45000
ACA_CELX2	HiC_scaffold_2280	0	45000	0		45000	45000
ACA_CELX2	HiC_scaffold_782	0	45000	0		45000	45000
ACA_CELX2	HiC_scaffold_2475	0	44814	0		44814	44814
ACA_CELX2	HiC_scaffold_7890	0	44800	0		44800	44800
ACA_CELX2	HiC_scaffold_2237	0	44000	0		44000	44000
ACA_CELX2	HiC_scaffold_31	0	44000	0		44000	44000
ACA_CELX2	HiC_scaffold_7709	0	43749	1	16054.6	43749	43749
ACA_CELX2	HiC_scaffold_2270	0	43000	0		43000	43000
ACA_CELX2	HiC_scaffold_36	0	42160	0		42160	42160
ACA_CELX2	HiC_scaffold_2395	0	41457	0		41457	41457
ACA_CELX2	HiC_scaffold_1836	0	41000	0		41000	41000
ACA_CELX2	HiC_scaffold_220	0	41000	0		41000	41000
ACA_CELX2	HiC_scaffold_236	0	41000	0		41000	41000
ACA_CELX2	HiC_scaffold_7807	0	40927	0		40927	40927
ACA_CELX2	HiC_scaffold_7677	0	40926	0		40926	40926
ACA_CELX2	HiC_scaffold_2094	0	40802	0		40802	40802
ACA_CELX2	HiC_scaffold_7670	0	40678	0		40678	40678
ACA_CELX2	HiC_scaffold_2540	0	40661	0		40661	40661
ACA_CELX2	HiC_scaffold_1765	0	40000	0		40000	40000
ACA_CELX2	HiC_scaffold_2318	0	40000	0		40000	40000
ACA_CELX2	HiC_scaffold_2476	0	39733	0		39733	39733
ACA_CELX2	HiC_scaffold_7729	0	39657	0		39657	39657
ACA_CELX2	HiC_scaffold_1832	0	39000	0		39000	39000
ACA_CELX2	HiC_scaffold_584	0	39000	0		39000	39000
ACA_CELX2	HiC_scaffold_769	0	39000	0		39000	39000
ACA_CELX2	HiC_scaffold_7724	0	39000	0		39000	39000
ACA_CELX2	HiC_scaffold_243	0	38000	0		38000	38000
ACA_CELX2	HiC_scaffold_577	0	38000	0		38000	38000
ACA_CELX2	HiC_scaffold_7696	0	38000	0		38000	38000
ACA_CELX2	HiC_scaffold_2315	0	37771	0		37771	37771
ACA_CELX2	HiC_scaffold_2276	0	37614	0		37614	37614
ACA_CELX2	HiC_scaffold_2530	0	37270	0		37270	37270
ACA_CELX2	HiC_scaffold_539	0	37000	0		37000	37000
ACA_CELX2	HiC_scaffold_7669	0	36812	0		36812	36812
ACA_CELX2	HiC_scaffold_7614	0	36707	0		36707	36707
ACA_CELX2	HiC_scaffold_2552	0	36180	0		36180	36180
ACA_CELX2	HiC_scaffold_1710	0	35569	0		35569	35569
ACA_CELX2	HiC_scaffold_1742	0	35494	0		35494	35494
ACA_CELX2	HiC_scaffold_7892	0	35408	0		35408	35408
ACA_CELX2	HiC_scaffold_7853	0	35254	0		35254	35254
ACA_CELX2	HiC_scaffold_1970	0	35000	0		35000	35000
ACA_CELX2	HiC_scaffold_590	0	35000	0		35000	35000
ACA_CELX2	HiC_scaffold_7716	0	35000	0		35000	35000
ACA_CELX2	HiC_scaffold_842	0	35000	0		35000	35000
ACA_CELX2	HiC_scaffold_2498	0	34973	0		34973	34973
ACA_CELX2	HiC_scaffold_7814	0	34495	0		34495	34495
ACA_CELX2	HiC_scaffold_2331	0	34447	0		34447	34447
ACA_CELX2	HiC_scaffold_2146	0	34000	1	10454.4	34000	34000
ACA_CELX2	HiC_scaffold_2188	0	34000	0		34000	34000
ACA_CELX2	HiC_scaffold_2399	0	34000	0		34000	34000
ACA_CELX2	HiC_scaffold_851	0	34000	0		34000	34000
ACA_CELX2	HiC_scaffold_7702	0	33880	1	15988.2	33880	33880
ACA_CELX2	HiC_scaffold_1394	0	33797	0		33797	33797
ACA_CELX2	HiC_scaffold_37	0	33721	0		33721	33721
ACA_CELX2	HiC_scaffold_2619	0	33629	0		33629	33629
ACA_CELX2	HiC_scaffold_7769	0	33407	0		33407	33407
ACA_CELX2	HiC_scaffold_39	0	33390	0		33390	33390
ACA_CELX2	HiC_scaffold_1648	0	33000	1	4403.52	33000	33000
ACA_CELX2	HiC_scaffold_1744	0	33000	0		33000	33000
ACA_CELX2	HiC_scaffold_1943	0	33000	0		33000	33000
ACA_CELX2	HiC_scaffold_213	0	33000	0		33000	33000
ACA_CELX2	HiC_scaffold_7757	0	33000	0		33000	33000
ACA_CELX2	HiC_scaffold_592	0	32451	0		32451	32451
ACA_CELX2	HiC_scaffold_7727	0	32385	0		32385	32385
ACA_CELX2	HiC_scaffold_40	0	32329	0		32329	32329
ACA_CELX2	HiC_scaffold_1828	0	32316	0		32316	32316
ACA_CELX2	HiC_scaffold_2096	0	32000	0		32000	32000
ACA_CELX2	HiC_scaffold_2384	0	32000	0		32000	32000
ACA_CELX2	HiC_scaffold_2536	0	32000	0		32000	32000
ACA_CELX2	HiC_scaffold_41	0	31966	1	6611.5	31966	31966
ACA_CELX2	HiC_scaffold_1338	0	31917	0		31917	31917
ACA_CELX2	HiC_scaffold_7798	0	31828	0		31828	31828
ACA_CELX2	HiC_scaffold_7768	0	31717	0		31717	31717
ACA_CELX2	HiC_scaffold_7873	0	31414	0		31414	31414
ACA_CELX2	HiC_scaffold_2321	0	31315	0		31315	31315
ACA_CELX2	HiC_scaffold_7617	0	31259	0		31259	31259
ACA_CELX2	HiC_scaffold_7745	0	31171	0		31171	31171
ACA_CELX2	HiC_scaffold_1985	0	31000	0		31000	31000
ACA_CELX2	HiC_scaffold_2248	0	31000	0		31000	31000
ACA_CELX2	HiC_scaffold_2452	0	31000	0		31000	31000
ACA_CELX2	HiC_scaffold_412	0	31000	0		31000	31000
ACA_CELX2	HiC_scaffold_419	0	31000	0		31000	31000
ACA_CELX2	HiC_scaffold_2222	0	30752	0		30752	30752
ACA_CELX2	HiC_scaffold_7784	0	30718	0		30718	30718
ACA_CELX2	HiC_scaffold_43	0	30689	1	14965.8	30689	30689
ACA_CELX2	HiC_scaffold_7703	0	30463	0		30463	30463
ACA_CELX2	HiC_scaffold_44	0	30429	0		30429	30429
ACA_CELX2	HiC_scaffold_7772	0	30280	0		30280	30280
ACA_CELX2	HiC_scaffold_2043	0	30015	0		30015	30015
ACA_CELX2	HiC_scaffold_139	0	30000	0		30000	30000
ACA_CELX2	HiC_scaffold_1859	0	30000	0		30000	30000
ACA_CELX2	HiC_scaffold_1958	0	30000	0		30000	30000
ACA_CELX2	HiC_scaffold_2349	0	30000	0		30000	30000
ACA_CELX2	HiC_scaffold_2431	0	30000	0		30000	30000
ACA_CELX2	HiC_scaffold_7738	0	30000	0		30000	30000
ACA_CELX2	HiC_scaffold_984	0	30000	0		30000	30000
ACA_CELX2	HiC_scaffold_7754	0	29993	0		29993	29993
ACA_CELX2	HiC_scaffold_2539	0	29830	0		29830	29830
ACA_CELX2	HiC_scaffold_7750	0	29626	0		29626	29626
ACA_CELX2	HiC_scaffold_7708	0	29563	0		29563	29563
ACA_CELX2	HiC_scaffold_7689	0	29530	0		29530	29530
ACA_CELX2	HiC_scaffold_7871	0	29376	0		29376	29376
ACA_CELX2	HiC_scaffold_7897	0	29022	0		29022	29022
ACA_CELX2	HiC_scaffold_2020	0	29000	0		29000	29000
ACA_CELX2	HiC_scaffold_2045	0	29000	0		29000	29000
ACA_CELX2	HiC_scaffold_2358	0	29000	0		29000	29000
ACA_CELX2	HiC_scaffold_45	0	29000	0		29000	29000
ACA_CELX2	HiC_scaffold_733	0	29000	0		29000	29000
ACA_CELX2	HiC_scaffold_7805	0	29000	0		29000	29000
ACA_CELX2	HiC_scaffold_2561	0	28701	0		28701	28701
ACA_CELX2	HiC_scaffold_7876	0	28661	0		28661	28661
ACA_CELX2	HiC_scaffold_7675	0	28499	0		28499	28499
ACA_CELX2	HiC_scaffold_2272	0	28476	0		28476	28476
ACA_CELX2	HiC_scaffold_2147	0	28385	0		28385	28385
ACA_CELX2	HiC_scaffold_7671	0	28371	0		28371	28371
ACA_CELX2	HiC_scaffold_2179	0	28234	0		28234	28234
ACA_CELX2	HiC_scaffold_1520	0	28099	0		28099	28099
ACA_CELX2	HiC_scaffold_1305	0	28000	0		28000	28000
ACA_CELX2	HiC_scaffold_1358	0	28000	0		28000	28000
ACA_CELX2	HiC_scaffold_2091	0	28000	0		28000	28000
ACA_CELX2	HiC_scaffold_2504	0	28000	0		28000	28000
ACA_CELX2	HiC_scaffold_7851	0	28000	0		28000	28000
ACA_CELX2	HiC_scaffold_973	0	28000	0		28000	28000
ACA_CELX2	HiC_scaffold_7756	0	27947	0		27947	27947
ACA_CELX2	HiC_scaffold_7797	0	27932	1	13718.3	27932	27932
ACA_CELX2	HiC_scaffold_46	0	27904	0		27904	27904
ACA_CELX2	HiC_scaffold_882	0	27893	0		27893	27893
ACA_CELX2	HiC_scaffold_7870	0	27877	0		27877	27877
ACA_CELX2	HiC_scaffold_2609	0	27578	0		27578	27578
ACA_CELX2	HiC_scaffold_7657	0	27334	0		27334	27334
ACA_CELX2	HiC_scaffold_1419	0	27200	0		27200	27200
ACA_CELX2	HiC_scaffold_2352	0	27032	0		27032	27032
ACA_CELX2	HiC_scaffold_2149	0	27000	0		27000	27000
ACA_CELX2	HiC_scaffold_2290	0	27000	0		27000	27000
ACA_CELX2	HiC_scaffold_2501	0	27000	0		27000	27000
ACA_CELX2	HiC_scaffold_619	0	27000	0		27000	27000
ACA_CELX2	HiC_scaffold_635	0	27000	0		27000	27000
ACA_CELX2	HiC_scaffold_82	0	27000	0		27000	27000
ACA_CELX2	HiC_scaffold_948	0	27000	0		27000	27000
ACA_CELX2	HiC_scaffold_7687	0	26917	1	10851.8	26917	26917
ACA_CELX2	HiC_scaffold_7697	0	26514	0		26514	26514
ACA_CELX2	HiC_scaffold_2806	0	26067	0		26067	26067
ACA_CELX2	HiC_scaffold_470	0	26000	0		26000	26000
ACA_CELX2	HiC_scaffold_483	0	26000	0		26000	26000
ACA_CELX2	HiC_scaffold_719	0	26000	1	2720.19	26000	26000
ACA_CELX2	HiC_scaffold_7758	0	26000	0		26000	26000
ACA_CELX2	HiC_scaffold_7795	0	26000	0		26000	26000
ACA_CELX2	HiC_scaffold_7823	0	26000	1	12983.7	26000	26000
ACA_CELX2	HiC_scaffold_7868	0	26000	0		26000	26000
ACA_CELX2	HiC_scaffold_2154	0	25947	1	1845.44	25947	25947
ACA_CELX2	HiC_scaffold_7740	0	25897	0		25897	25897
ACA_CELX2	HiC_scaffold_7717	0	25694	0		25694	25694
ACA_CELX2	HiC_scaffold_2474	0	25640	0		25640	25640
ACA_CELX2	HiC_scaffold_93	0	25596	0		25596	25596
ACA_CELX2	HiC_scaffold_7903	0	25552	0		25552	25552
ACA_CELX2	HiC_scaffold_2821	0	25251	0		25251	25251
ACA_CELX2	HiC_scaffold_2827	0	25214	0		25214	25214
ACA_CELX2	HiC_scaffold_1021	0	25000	0		25000	25000
ACA_CELX2	HiC_scaffold_1044	0	25000	0		25000	25000
ACA_CELX2	HiC_scaffold_1156	0	25000	0		25000	25000
ACA_CELX2	HiC_scaffold_127	0	25000	0		25000	25000
ACA_CELX2	HiC_scaffold_1309	0	25000	2	5079.25	25000	25000
ACA_CELX2	HiC_scaffold_1321	0	25000	0		25000	25000
ACA_CELX2	HiC_scaffold_1340	0	25000	0		25000	25000
ACA_CELX2	HiC_scaffold_1421	0	25000	0		25000	25000
ACA_CELX2	HiC_scaffold_146	0	25000	0		25000	25000
ACA_CELX2	HiC_scaffold_147	0	25000	0		25000	25000
ACA_CELX2	HiC_scaffold_1541	0	25000	0		25000	25000
ACA_CELX2	HiC_scaffold_1551	0	25000	0		25000	25000
ACA_CELX2	HiC_scaffold_1611	0	25000	0		25000	25000
ACA_CELX2	HiC_scaffold_1694	0	25000	0		25000	25000
ACA_CELX2	HiC_scaffold_1774	0	25000	0		25000	25000
ACA_CELX2	HiC_scaffold_1815	0	25000	0		25000	25000
ACA_CELX2	HiC_scaffold_195	0	25000	1	1884.52	25000	25000
ACA_CELX2	HiC_scaffold_2006	0	25000	0		25000	25000
ACA_CELX2	HiC_scaffold_2024	0	25000	0		25000	25000
ACA_CELX2	HiC_scaffold_2217	0	25000	0		25000	25000
ACA_CELX2	HiC_scaffold_2402	0	25000	0		25000	25000
ACA_CELX2	HiC_scaffold_279	0	25000	0		25000	25000
ACA_CELX2	HiC_scaffold_374	0	25000	0		25000	25000
ACA_CELX2	HiC_scaffold_375	0	25000	0		25000	25000
ACA_CELX2	HiC_scaffold_430	0	25000	1	11197	25000	25000
ACA_CELX2	HiC_scaffold_453	0	25000	1	9801.67	25000	25000
ACA_CELX2	HiC_scaffold_503	0	25000	0		25000	25000
ACA_CELX2	HiC_scaffold_518	0	25000	1	8790.23	25000	25000
ACA_CELX2	HiC_scaffold_583	0	25000	0		25000	25000
ACA_CELX2	HiC_scaffold_701	0	25000	0		25000	25000
ACA_CELX2	HiC_scaffold_749	0	25000	0		25000	25000
ACA_CELX2	HiC_scaffold_7622	0	25000	0		25000	25000
ACA_CELX2	HiC_scaffold_7648	0	25000	0		25000	25000
ACA_CELX2	HiC_scaffold_7652	0	25000	0		25000	25000
ACA_CELX2	HiC_scaffold_7753	0	25000	0		25000	25000
ACA_CELX2	HiC_scaffold_803	0	25000	0		25000	25000
ACA_CELX2	HiC_scaffold_890	0	25000	0		25000	25000
ACA_CELX2	HiC_scaffold_912	0	25000	1	4776.39	25000	25000
ACA_CELX2	HiC_scaffold_994	0	25000	0		25000	25000
ACA_CELX2	HiC_scaffold_7854	0	24989	0		24989	24989
ACA_CELX2	HiC_scaffold_48	0	24908	1	10995.1	24908	24908
ACA_CELX2	HiC_scaffold_2224	0	24845	0		24845	24845
ACA_CELX2	HiC_scaffold_2467	0	24736	0		24736	24736
ACA_CELX2	HiC_scaffold_1934	0	24525	0		24525	24525
ACA_CELX2	HiC_scaffold_2173	0	24403	0		24403	24403
ACA_CELX2	HiC_scaffold_38	0	24370	0		24370	24370
ACA_CELX2	HiC_scaffold_2065	0	24245	0		24245	24245
ACA_CELX2	HiC_scaffold_7829	0	24037	0		24037	24037
ACA_CELX2	HiC_scaffold_7685	0	24007	0		24007	24007
ACA_CELX2	HiC_scaffold_1713	0	24000	0		24000	24000
ACA_CELX2	HiC_scaffold_1777	0	24000	0		24000	24000
ACA_CELX2	HiC_scaffold_1981	0	24000	0		24000	24000
ACA_CELX2	HiC_scaffold_2047	0	24000	0		24000	24000
ACA_CELX2	HiC_scaffold_2443	0	24000	0		24000	24000
ACA_CELX2	HiC_scaffold_33	0	24000	0		24000	24000
ACA_CELX2	HiC_scaffold_35	0	24000	0		24000	24000
ACA_CELX2	HiC_scaffold_47	0	24000	0		24000	24000
ACA_CELX2	HiC_scaffold_485	0	24000	1	1884.52	24000	24000
ACA_CELX2	HiC_scaffold_555	0	24000	0		24000	24000
ACA_CELX2	HiC_scaffold_7749	0	24000	0		24000	24000
ACA_CELX2	HiC_scaffold_7825	0	24000	0		24000	24000
ACA_CELX2	HiC_scaffold_7836	0	24000	0		24000	24000
ACA_CELX2	HiC_scaffold_7900	0	24000	0		24000	24000
ACA_CELX2	HiC_scaffold_7845	0	23777	0		23777	23777
ACA_CELX2	HiC_scaffold_2904	0	23240	0		23240	23240
ACA_CELX2	HiC_scaffold_2630	0	23229	0		23229	23229
ACA_CELX2	HiC_scaffold_7647	0	23111	0		23111	23111
ACA_CELX2	HiC_scaffold_49	0	23000	0		23000	23000
ACA_CELX2	HiC_scaffold_771	0	23000	0		23000	23000
ACA_CELX2	HiC_scaffold_7794	0	23000	0		23000	23000
ACA_CELX2	HiC_scaffold_7869	0	23000	0		23000	23000
ACA_CELX2	HiC_scaffold_7806	0	22887	0		22887	22887
ACA_CELX2	HiC_scaffold_7881	0	22846	0		22846	22846
ACA_CELX2	HiC_scaffold_2932	0	22617	0		22617	22617
ACA_CELX2	HiC_scaffold_7633	0	22515	0		22515	22515
ACA_CELX2	HiC_scaffold_7886	0	22435	0		22435	22435
ACA_CELX2	HiC_scaffold_50	0	22419	1	7848.74	22419	22419
ACA_CELX2	HiC_scaffold_2720	0	22341	0		22341	22341
ACA_CELX2	HiC_scaffold_7875	0	22339	0		22339	22339
ACA_CELX2	HiC_scaffold_7865	0	22324	0		22324	22324
ACA_CELX2	HiC_scaffold_1508	0	22320	0		22320	22320
ACA_CELX2	HiC_scaffold_7821	0	22283	0		22283	22283
ACA_CELX2	HiC_scaffold_52	0	22178	0		22178	22178
ACA_CELX2	HiC_scaffold_7711	0	22148	0		22148	22148
ACA_CELX2	HiC_scaffold_7894	0	22144	0		22144	22144
ACA_CELX2	HiC_scaffold_7843	0	22124	0		22124	22124
ACA_CELX2	HiC_scaffold_7775	0	22020	0		22020	22020
ACA_CELX2	HiC_scaffold_197	0	22000	0		22000	22000
ACA_CELX2	HiC_scaffold_2067	0	22000	0		22000	22000
ACA_CELX2	HiC_scaffold_2285	0	22000	0		22000	22000
ACA_CELX2	HiC_scaffold_581	0	22000	0		22000	22000
ACA_CELX2	HiC_scaffold_740	0	22000	0		22000	22000
ACA_CELX2	HiC_scaffold_7832	0	22000	0		22000	22000
ACA_CELX2	HiC_scaffold_7841	0	22000	0		22000	22000
ACA_CELX2	HiC_scaffold_7878	0	22000	0		22000	22000
ACA_CELX2	HiC_scaffold_7737	0	21883	0		21883	21883
ACA_CELX2	HiC_scaffold_7739	0	21858	0		21858	21858
ACA_CELX2	HiC_scaffold_1130	0	21849	0		21849	21849
ACA_CELX2	HiC_scaffold_1420	0	21819	0		21819	21819
ACA_CELX2	HiC_scaffold_7683	0	21805	0		21805	21805
ACA_CELX2	HiC_scaffold_2553	0	21754	0		21754	21754
ACA_CELX2	HiC_scaffold_51	0	21742	0		21742	21742
ACA_CELX2	HiC_scaffold_7625	0	21683	0		21683	21683
ACA_CELX2	HiC_scaffold_2600	0	21675	0		21675	21675
ACA_CELX2	HiC_scaffold_54	0	21555	0		21555	21555
ACA_CELX2	HiC_scaffold_7680	0	21506	0		21506	21506
ACA_CELX2	HiC_scaffold_1477	0	21412	0		21412	21412
ACA_CELX2	HiC_scaffold_1769	0	21388	0		21388	21388
ACA_CELX2	HiC_scaffold_53	0	21355	0		21355	21355
ACA_CELX2	HiC_scaffold_1610	0	21336	0		21336	21336
ACA_CELX2	HiC_scaffold_56	0	21264	0		21264	21264
ACA_CELX2	HiC_scaffold_7725	0	21252	0		21252	21252
ACA_CELX2	HiC_scaffold_3001	0	21248	0		21248	21248
ACA_CELX2	HiC_scaffold_2822	0	21172	0		21172	21172
ACA_CELX2	HiC_scaffold_3012	0	21118	0		21118	21118
ACA_CELX2	HiC_scaffold_3017	0	21048	0		21048	21048
ACA_CELX2	HiC_scaffold_1149	0	21000	0		21000	21000
ACA_CELX2	HiC_scaffold_1719	0	21000	0		21000	21000
ACA_CELX2	HiC_scaffold_1865	0	21000	0		21000	21000
ACA_CELX2	HiC_scaffold_1900	0	21000	0		21000	21000
ACA_CELX2	HiC_scaffold_1937	0	21000	0		21000	21000
ACA_CELX2	HiC_scaffold_2212	0	21000	0		21000	21000
ACA_CELX2	HiC_scaffold_2278	0	21000	0		21000	21000
ACA_CELX2	HiC_scaffold_2375	0	21000	0		21000	21000
ACA_CELX2	HiC_scaffold_423	0	21000	0		21000	21000
ACA_CELX2	HiC_scaffold_596	0	21000	0		21000	21000
ACA_CELX2	HiC_scaffold_7838	0	21000	0		21000	21000
ACA_CELX2	HiC_scaffold_7663	0	20917	0		20917	20917
ACA_CELX2	HiC_scaffold_3019	0	20900	0		20900	20900
ACA_CELX2	HiC_scaffold_3022	0	20881	0		20881	20881
ACA_CELX2	HiC_scaffold_2529	0	20757	0		20757	20757
ACA_CELX2	HiC_scaffold_2059	0	20699	0		20699	20699
ACA_CELX2	HiC_scaffold_7847	0	20636	0		20636	20636
ACA_CELX2	HiC_scaffold_3032	0	20586	0		20586	20586
ACA_CELX2	HiC_scaffold_7852	0	20476	0		20476	20476
ACA_CELX2	HiC_scaffold_2576	0	20254	0		20254	20254
ACA_CELX2	HiC_scaffold_1191	0	20238	0		20238	20238
ACA_CELX2	HiC_scaffold_7718	0	20182	0		20182	20182
ACA_CELX2	HiC_scaffold_7844	0	20175	0		20175	20175
ACA_CELX2	HiC_scaffold_7767	0	20174	0		20174	20174
ACA_CELX2	HiC_scaffold_2042	0	20167	0		20167	20167
ACA_CELX2	HiC_scaffold_2583	0	20150	0		20150	20150
ACA_CELX2	HiC_scaffold_2649	0	20109	0		20109	20109
ACA_CELX2	HiC_scaffold_7726	0	20013	0		20013	20013
ACA_CELX2	HiC_scaffold_7600	0	20009	0		20009	20009
ACA_CELX2	HiC_scaffold_1074	0	20000	0		20000	20000
ACA_CELX2	HiC_scaffold_2406	0	20000	0		20000	20000
ACA_CELX2	HiC_scaffold_291	0	20000	0		20000	20000
ACA_CELX2	HiC_scaffold_426	0	20000	0		20000	20000
ACA_CELX2	HiC_scaffold_563	0	20000	0		20000	20000
ACA_CELX2	HiC_scaffold_7692	0	20000	0		20000	20000
ACA_CELX2	HiC_scaffold_7730	0	20000	0		20000	20000
ACA_CELX2	HiC_scaffold_7732	0	20000	0		20000	20000
ACA_CELX2	HiC_scaffold_7817	0	20000	0		20000	20000
ACA_CELX2	HiC_scaffold_974	0	20000	0		20000	20000
ACA_CELX2	HiC_scaffold_7799	0	19929	0		19929	19929
ACA_CELX2	HiC_scaffold_7830	0	19892	0		19892	19892
ACA_CELX2	HiC_scaffold_7728	0	19833	0		19833	19833
ACA_CELX2	HiC_scaffold_3085	0	19811	0		19811	19811
ACA_CELX2	HiC_scaffold_1311	0	19800	0		19800	19800
ACA_CELX2	HiC_scaffold_7713	0	19712	0		19712	19712
ACA_CELX2	HiC_scaffold_7735	0	19690	0		19690	19690
ACA_CELX2	HiC_scaffold_1131	0	19614	0		19614	19614
ACA_CELX2	HiC_scaffold_1617	0	19593	0		19593	19593
ACA_CELX2	HiC_scaffold_7904	0	19343	0		19343	19343
ACA_CELX2	HiC_scaffold_7752	0	19324	0		19324	19324
ACA_CELX2	HiC_scaffold_7734	0	19217	0		19217	19217
ACA_CELX2	HiC_scaffold_3124	0	19164	0		19164	19164
ACA_CELX2	HiC_scaffold_7714	0	19033	0		19033	19033
ACA_CELX2	HiC_scaffold_7621	0	19003	0		19003	19003
ACA_CELX2	HiC_scaffold_1478	0	19000	0		19000	19000
ACA_CELX2	HiC_scaffold_1695	0	19000	0		19000	19000
ACA_CELX2	HiC_scaffold_2635	0	19000	1	2491.72	19000	19000
ACA_CELX2	HiC_scaffold_55	0	19000	0		19000	19000
ACA_CELX2	HiC_scaffold_7654	0	19000	0		19000	19000
ACA_CELX2	HiC_scaffold_7691	0	19000	0		19000	19000
ACA_CELX2	HiC_scaffold_7721	0	19000	0		19000	19000
ACA_CELX2	HiC_scaffold_7761	0	19000	0		19000	19000
ACA_CELX2	HiC_scaffold_7778	0	19000	0		19000	19000
ACA_CELX2	HiC_scaffold_7828	0	18889	0		18889	18889
ACA_CELX2	HiC_scaffold_7710	0	18883	0		18883	18883
ACA_CELX2	HiC_scaffold_7771	0	18868	0		18868	18868
ACA_CELX2	HiC_scaffold_7672	0	18861	0		18861	18861
ACA_CELX2	HiC_scaffold_7899	0	18852	0		18852	18852
ACA_CELX2	HiC_scaffold_7896	0	18842	0		18842	18842
ACA_CELX2	HiC_scaffold_7790	0	18835	0		18835	18835
ACA_CELX2	HiC_scaffold_2788	0	18822	0		18822	18822
ACA_CELX2	HiC_scaffold_3149	0	18810	0		18810	18810
ACA_CELX2	HiC_scaffold_7863	0	18803	0		18803	18803
ACA_CELX2	HiC_scaffold_2939	0	18795	0		18795	18795
ACA_CELX2	HiC_scaffold_3156	0	18741	0		18741	18741
ACA_CELX2	HiC_scaffold_7705	0	18730	0		18730	18730
ACA_CELX2	HiC_scaffold_2555	0	18711	0		18711	18711
ACA_CELX2	HiC_scaffold_2842	0	18660	0		18660	18660
ACA_CELX2	HiC_scaffold_1287	0	18623	0		18623	18623
ACA_CELX2	HiC_scaffold_7808	0	18505	0		18505	18505
ACA_CELX2	HiC_scaffold_7613	0	18472	0		18472	18472
ACA_CELX2	HiC_scaffold_57	0	18388	0		18388	18388
ACA_CELX2	HiC_scaffold_7846	0	18388	0		18388	18388
ACA_CELX2	HiC_scaffold_3057	0	18365	0		18365	18365
ACA_CELX2	HiC_scaffold_2777	0	18323	0		18323	18323
ACA_CELX2	HiC_scaffold_7612	0	18311	0		18311	18311
ACA_CELX2	HiC_scaffold_7715	0	18274	0		18274	18274
ACA_CELX2	HiC_scaffold_2218	0	18268	0		18268	18268
ACA_CELX2	HiC_scaffold_2602	0	18238	0		18238	18238
ACA_CELX2	HiC_scaffold_3199	0	18184	0		18184	18184
ACA_CELX2	HiC_scaffold_7744	0	18054	1	8810.49	18054	18054
ACA_CELX2	HiC_scaffold_7661	0	18026	0		18026	18026
ACA_CELX2	HiC_scaffold_7628	0	18024	0		18024	18024
ACA_CELX2	HiC_scaffold_7693	0	18018	0		18018	18018
ACA_CELX2	HiC_scaffold_1616	0	18000	0		18000	18000
ACA_CELX2	HiC_scaffold_177	0	18000	0		18000	18000
ACA_CELX2	HiC_scaffold_2425	0	18000	0		18000	18000
ACA_CELX2	HiC_scaffold_250	0	18000	0		18000	18000
ACA_CELX2	HiC_scaffold_26	0	18000	0		18000	18000
ACA_CELX2	HiC_scaffold_338	0	18000	0		18000	18000
ACA_CELX2	HiC_scaffold_7800	0	18000	0		18000	18000
ACA_CELX2	HiC_scaffold_7840	0	18000	0		18000	18000
ACA_CELX2	HiC_scaffold_7855	0	18000	0		18000	18000
ACA_CELX2	HiC_scaffold_999	0	18000	0		18000	18000
ACA_CELX2	HiC_scaffold_7835	0	17959	0		17959	17959
ACA_CELX2	HiC_scaffold_7880	0	17937	0		17937	17937
ACA_CELX2	HiC_scaffold_7831	0	17894	0		17894	17894
ACA_CELX2	HiC_scaffold_7862	0	17890	0		17890	17890
ACA_CELX2	HiC_scaffold_2831	0	17882	0		17882	17882
ACA_CELX2	HiC_scaffold_7660	0	17825	0		17825	17825
ACA_CELX2	HiC_scaffold_7849	0	17791	0		17791	17791
ACA_CELX2	HiC_scaffold_7773	0	17776	0		17776	17776
ACA_CELX2	HiC_scaffold_58	0	17772	0		17772	17772
ACA_CELX2	HiC_scaffold_7777	0	17768	0		17768	17768
ACA_CELX2	HiC_scaffold_7731	0	17739	0		17739	17739
ACA_CELX2	HiC_scaffold_7655	0	17708	0		17708	17708
ACA_CELX2	HiC_scaffold_7860	0	17669	0		17669	17669
ACA_CELX2	HiC_scaffold_7766	0	17663	1	7425.06	17663	17663
ACA_CELX2	HiC_scaffold_7787	0	17588	0		17588	17588
ACA_CELX2	HiC_scaffold_1656	0	17532	0		17532	17532
ACA_CELX2	HiC_scaffold_2983	0	17506	0		17506	17506
ACA_CELX2	HiC_scaffold_7722	0	17411	0		17411	17411
ACA_CELX2	HiC_scaffold_3025	0	17296	0		17296	17296
ACA_CELX2	HiC_scaffold_7839	0	17290	0		17290	17290
ACA_CELX2	HiC_scaffold_7743	0	17273	0		17273	17273
ACA_CELX2	HiC_scaffold_7815	0	17273	1	5869.49	17273	17273
ACA_CELX2	HiC_scaffold_7816	0	17267	0		17267	17267
ACA_CELX2	HiC_scaffold_2877	0	17212	0		17212	17212
ACA_CELX2	HiC_scaffold_7755	0	17205	0		17205	17205
ACA_CELX2	HiC_scaffold_1189	0	17190	0		17190	17190
ACA_CELX2	HiC_scaffold_3288	0	17185	0		17185	17185
ACA_CELX2	HiC_scaffold_7810	0	17181	0		17181	17181
ACA_CELX2	HiC_scaffold_59	0	17147	0		17147	17147
ACA_CELX2	HiC_scaffold_7666	0	17127	0		17127	17127
ACA_CELX2	HiC_scaffold_2608	0	17078	0		17078	17078
ACA_CELX2	HiC_scaffold_3298	0	17067	0		17067	17067
ACA_CELX2	HiC_scaffold_7759	0	17040	0		17040	17040
ACA_CELX2	HiC_scaffold_7788	0	17029	0		17029	17029
ACA_CELX2	HiC_scaffold_7893	0	17022	0		17022	17022
ACA_CELX2	HiC_scaffold_60	0	17008	0		17008	17008
ACA_CELX2	HiC_scaffold_1537	0	17000	0		17000	17000
ACA_CELX2	HiC_scaffold_2019	0	17000	0		17000	17000
ACA_CELX2	HiC_scaffold_296	0	17000	0		17000	17000
ACA_CELX2	HiC_scaffold_728	0	17000	1	2027.22	17000	17000
ACA_CELX2	HiC_scaffold_7793	0	17000	1	4524.81	17000	17000
ACA_CELX2	HiC_scaffold_7837	0	17000	0		17000	17000
ACA_CELX2	HiC_scaffold_7864	0	17000	0		17000	17000
ACA_CELX2	HiC_scaffold_7785	0	16997	0		16997	16997
ACA_CELX2	HiC_scaffold_3140	0	16919	0		16919	16919
ACA_CELX2	HiC_scaffold_2234	0	16917	0		16917	16917
ACA_CELX2	HiC_scaffold_2713	0	16893	0		16893	16893
ACA_CELX2	HiC_scaffold_7866	0	16876	0		16876	16876
ACA_CELX2	HiC_scaffold_7690	0	16872	0		16872	16872
ACA_CELX2	HiC_scaffold_61	0	16844	0		16844	16844
ACA_CELX2	HiC_scaffold_62	0	16839	0		16839	16839
ACA_CELX2	HiC_scaffold_7850	0	16838	0		16838	16838
ACA_CELX2	HiC_scaffold_3328	0	16828	0		16828	16828
ACA_CELX2	HiC_scaffold_7770	0	16823	0		16823	16823
ACA_CELX2	HiC_scaffold_2972	0	16820	0		16820	16820
ACA_CELX2	HiC_scaffold_7682	0	16801	0		16801	16801
ACA_CELX2	HiC_scaffold_1166	0	16769	0		16769	16769
ACA_CELX2	HiC_scaffold_63	0	16656	0		16656	16656
ACA_CELX2	HiC_scaffold_3351	0	16629	0		16629	16629
ACA_CELX2	HiC_scaffold_7698	0	16587	0		16587	16587
ACA_CELX2	HiC_scaffold_7789	0	16564	0		16564	16564
ACA_CELX2	HiC_scaffold_7763	0	16494	0		16494	16494
ACA_CELX2	HiC_scaffold_3369	0	16475	0		16475	16475
ACA_CELX2	HiC_scaffold_7723	0	16474	0		16474	16474
ACA_CELX2	HiC_scaffold_7803	0	16461	0		16461	16461
ACA_CELX2	HiC_scaffold_3373	0	16412	0		16412	16412
ACA_CELX2	HiC_scaffold_7802	0	16378	0		16378	16378
ACA_CELX2	HiC_scaffold_2578	0	16360	0		16360	16360
ACA_CELX2	HiC_scaffold_7720	0	16337	0		16337	16337
ACA_CELX2	HiC_scaffold_7741	0	16313	0		16313	16313
ACA_CELX2	HiC_scaffold_7704	0	16287	0		16287	16287
ACA_CELX2	HiC_scaffold_7694	0	16220	0		16220	16220
ACA_CELX2	HiC_scaffold_64	0	16206	0		16206	16206
ACA_CELX2	HiC_scaffold_7858	0	16198	0		16198	16198
ACA_CELX2	HiC_scaffold_7889	0	16191	0		16191	16191
ACA_CELX2	HiC_scaffold_2950	0	16176	1	8050.08	16176	16176
ACA_CELX2	HiC_scaffold_7796	0	16157	0		16157	16157
ACA_CELX2	HiC_scaffold_3406	0	16090	0		16090	16090
ACA_CELX2	HiC_scaffold_7859	0	16080	0		16080	16080
ACA_CELX2	HiC_scaffold_3412	0	16056	0		16056	16056
ACA_CELX2	HiC_scaffold_3415	0	16020	0		16020	16020
ACA_CELX2	HiC_scaffold_1102	0	16019	0		16019	16019
ACA_CELX2	HiC_scaffold_7902	0	16015	0		16015	16015
ACA_CELX2	HiC_scaffold_7786	0	16004	0		16004	16004
ACA_CELX2	HiC_scaffold_7827	0	16003	0		16003	16003
ACA_CELX2	HiC_scaffold_1046	0	16000	0		16000	16000
ACA_CELX2	HiC_scaffold_2916	0	16000	0		16000	16000
ACA_CELX2	HiC_scaffold_7695	0	16000	0		16000	16000
ACA_CELX2	HiC_scaffold_7742	0	16000	1	2014.19	16000	16000
ACA_CELX2	HiC_scaffold_7751	0	16000	0		16000	16000
ACA_CELX2	HiC_scaffold_7781	0	16000	0		16000	16000
ACA_CELX2	HiC_scaffold_7801	0	16000	0		16000	16000
ACA_CELX2	HiC_scaffold_7895	0	16000	0		16000	16000
ACA_CELX2	HiC_scaffold_795	0	16000	0		16000	16000
ACA_CELX2	HiC_scaffold_7848	0	15961	0		15961	15961
ACA_CELX2	HiC_scaffold_7774	0	15957	0		15957	15957
ACA_CELX2	HiC_scaffold_7782	0	15953	0		15953	15953
ACA_CELX2	HiC_scaffold_3434	0	15917	0		15917	15917
ACA_CELX2	HiC_scaffold_7762	0	15895	0		15895	15895
ACA_CELX2	HiC_scaffold_65	0	15891	0		15891	15891
ACA_CELX2	HiC_scaffold_1067	0	15874	0		15874	15874
ACA_CELX2	HiC_scaffold_7674	0	15862	0		15862	15862
ACA_CELX2	HiC_scaffold_66	0	15838	2	3589.22	15838	15838
ACA_CELX2	HiC_scaffold_7606	0	15825	0		15825	15825
ACA_CELX2	HiC_scaffold_2858	0	15814	0		15814	15814
ACA_CELX2	HiC_scaffold_3391	0	15791	0		15791	15791
ACA_CELX2	HiC_scaffold_1690	0	15785	0		15785	15785
ACA_CELX2	HiC_scaffold_68	0	15713	0		15713	15713
ACA_CELX2	HiC_scaffold_2440	0	15672	0		15672	15672
ACA_CELX2	HiC_scaffold_7760	0	15645	0		15645	15645
ACA_CELX2	HiC_scaffold_3070	0	15603	0		15603	15603
ACA_CELX2	HiC_scaffold_7857	0	15576	0		15576	15576
ACA_CELX2	HiC_scaffold_67	0	15550	0		15550	15550
ACA_CELX2	HiC_scaffold_3484	0	15512	0		15512	15512
ACA_CELX2	HiC_scaffold_7779	0	15473	0		15473	15473
ACA_CELX2	HiC_scaffold_69	0	15453	0		15453	15453
ACA_CELX2	HiC_scaffold_7678	0	15450	0		15450	15450
ACA_CELX2	HiC_scaffold_1291	0	15396	0		15396	15396
ACA_CELX2	HiC_scaffold_70	0	15390	0		15390	15390
ACA_CELX2	HiC_scaffold_2604	0	15368	0		15368	15368
ACA_CELX2	HiC_scaffold_7824	0	15361	0		15361	15361
ACA_CELX2	HiC_scaffold_3058	0	15345	0		15345	15345
ACA_CELX2	HiC_scaffold_32	0	15340	0		15340	15340
ACA_CELX2	HiC_scaffold_1747	0	15328	0		15328	15328
ACA_CELX2	HiC_scaffold_7700	0	15302	0		15302	15302
ACA_CELX2	HiC_scaffold_71	0	15298	0		15298	15298
ACA_CELX2	HiC_scaffold_7686	0	15287	0		15287	15287
ACA_CELX2	HiC_scaffold_1449	0	15246	0		15246	15246
ACA_CELX2	HiC_scaffold_7882	0	15196	0		15196	15196
ACA_CELX2	HiC_scaffold_7842	0	15194	0		15194	15194
ACA_CELX2	HiC_scaffold_2471	0	15189	0		15189	15189
ACA_CELX2	HiC_scaffold_7733	0	15189	0		15189	15189
ACA_CELX2	HiC_scaffold_72	0	15186	0		15186	15186
ACA_CELX2	HiC_scaffold_1680	0	15181	0		15181	15181
ACA_CELX2	HiC_scaffold_7872	0	15173	0		15173	15173
ACA_CELX2	HiC_scaffold_7791	0	15158	0		15158	15158
ACA_CELX2	HiC_scaffold_42	0	15138	0		15138	15138
ACA_CELX2	HiC_scaffold_7885	0	15131	0		15131	15131
ACA_CELX2	HiC_scaffold_7809	0	15127	0		15127	15127
ACA_CELX2	HiC_scaffold_7811	0	15097	0		15097	15097
ACA_CELX2	HiC_scaffold_7681	0	15088	0		15088	15088
ACA_CELX2	HiC_scaffold_2470	0	15083	0		15083	15083
ACA_CELX2	HiC_scaffold_7679	0	15081	0		15081	15081
ACA_CELX2	HiC_scaffold_7813	0	15060	0		15060	15060
ACA_CELX2	HiC_scaffold_7712	0	15053	0		15053	15053
ACA_CELX2	HiC_scaffold_7826	0	15045	0		15045	15045
ACA_CELX2	HiC_scaffold_2761	0	15012	0		15012	15012
ACA_CELX2	HiC_scaffold_1715	0	15000	0		15000	15000
ACA_CELX2	HiC_scaffold_218	0	15000	0		15000	15000
ACA_CELX2	HiC_scaffold_2930	0	15000	0		15000	15000
ACA_CELX2	HiC_scaffold_2965	0	15000	0		15000	15000
ACA_CELX2	HiC_scaffold_600	0	15000	0		15000	15000
ACA_CELX2	HiC_scaffold_7792	0	15000	0		15000	15000
ACA_CELX2	HiC_scaffold_7804	0	15000	0		15000	15000
ACA_CELX2	HiC_scaffold_3540	0	14997	0		14997	14997
ACA_CELX2	HiC_scaffold_3541	0	14995	0		14995	14995
ACA_CELX2	HiC_scaffold_7834	0	14983	0		14983	14983
ACA_CELX2	HiC_scaffold_3542	0	14973	0		14973	14973
ACA_CELX2	HiC_scaffold_3543	0	14970	0		14970	14970
ACA_CELX2	HiC_scaffold_3544	0	14963	0		14963	14963
ACA_CELX2	HiC_scaffold_3545	0	14962	0		14962	14962
ACA_CELX2	HiC_scaffold_3546	0	14957	0		14957	14957
ACA_CELX2	HiC_scaffold_3547	0	14949	0		14949	14949
ACA_CELX2	HiC_scaffold_3548	0	14946	0		14946	14946
ACA_CELX2	HiC_scaffold_3549	0	14941	0		14941	14941
ACA_CELX2	HiC_scaffold_1326	0	14939	0		14939	14939
ACA_CELX2	HiC_scaffold_3550	0	14929	0		14929	14929
ACA_CELX2	HiC_scaffold_3309	0	14926	0		14926	14926
ACA_CELX2	HiC_scaffold_3551	0	14924	0		14924	14924
ACA_CELX2	HiC_scaffold_3552	0	14920	0		14920	14920
ACA_CELX2	HiC_scaffold_3301	0	14919	1	6700.39	14919	14919
ACA_CELX2	HiC_scaffold_3553	0	14914	1	7372.25	14914	14914
ACA_CELX2	HiC_scaffold_3554	0	14913	0		14913	14913
ACA_CELX2	HiC_scaffold_3088	0	14905	0		14905	14905
ACA_CELX2	HiC_scaffold_3555	0	14900	0		14900	14900
ACA_CELX2	HiC_scaffold_3556	0	14897	0		14897	14897
ACA_CELX2	HiC_scaffold_3557	0	14894	0		14894	14894
ACA_CELX2	HiC_scaffold_3558	0	14891	0		14891	14891
ACA_CELX2	HiC_scaffold_3559	0	14890	0		14890	14890
ACA_CELX2	HiC_scaffold_3560	0	14888	0		14888	14888
ACA_CELX2	HiC_scaffold_3561	0	14881	0		14881	14881
ACA_CELX2	HiC_scaffold_3562	0	14880	0		14880	14880
ACA_CELX2	HiC_scaffold_3563	0	14878	0		14878	14878
ACA_CELX2	HiC_scaffold_3564	0	14874	0		14874	14874
ACA_CELX2	HiC_scaffold_3565	0	14869	1	7351.91	14869	14869
ACA_CELX2	HiC_scaffold_3566	0	14868	0		14868	14868
ACA_CELX2	HiC_scaffold_3567	0	14865	0		14865	14865
ACA_CELX2	HiC_scaffold_3568	0	14864	0		14864	14864
ACA_CELX2	HiC_scaffold_3569	0	14861	0		14861	14861
ACA_CELX2	HiC_scaffold_3570	0	14854	0		14854	14854
ACA_CELX2	HiC_scaffold_3571	0	14847	0		14847	14847
ACA_CELX2	HiC_scaffold_3572	0	14835	0		14835	14835
ACA_CELX2	HiC_scaffold_3573	0	14832	0		14832	14832
ACA_CELX2	HiC_scaffold_3574	0	14815	0		14815	14815
ACA_CELX2	HiC_scaffold_2887	0	14793	0		14793	14793
ACA_CELX2	HiC_scaffold_3575	0	14793	0		14793	14793
ACA_CELX2	HiC_scaffold_3576	0	14787	0		14787	14787
ACA_CELX2	HiC_scaffold_3272	0	14777	0		14777	14777
ACA_CELX2	HiC_scaffold_3577	0	14773	0		14773	14773
ACA_CELX2	HiC_scaffold_3578	0	14767	0		14767	14767
ACA_CELX2	HiC_scaffold_3579	0	14759	0		14759	14759
ACA_CELX2	HiC_scaffold_3580	0	14753	0		14753	14753
ACA_CELX2	HiC_scaffold_3581	0	14739	0		14739	14739
ACA_CELX2	HiC_scaffold_3582	0	14738	0		14738	14738
ACA_CELX2	HiC_scaffold_3583	0	14727	0		14727	14727
ACA_CELX2	HiC_scaffold_3584	0	14718	0		14718	14718
ACA_CELX2	HiC_scaffold_3585	0	14717	0		14717	14717
ACA_CELX2	HiC_scaffold_3586	0	14717	1	6810.83	14717	14717
ACA_CELX2	HiC_scaffold_3587	0	14710	0		14710	14710
ACA_CELX2	HiC_scaffold_3086	0	14709	0		14709	14709
ACA_CELX2	HiC_scaffold_3588	0	14706	0		14706	14706
ACA_CELX2	HiC_scaffold_3589	0	14704	0		14704	14704
ACA_CELX2	HiC_scaffold_3590	0	14699	0		14699	14699
ACA_CELX2	HiC_scaffold_2723	0	14696	1	452.585	14696	14696
ACA_CELX2	HiC_scaffold_3591	0	14690	0		14690	14690
ACA_CELX2	HiC_scaffold_3592	0	14689	0		14689	14689
ACA_CELX2	HiC_scaffold_3593	0	14688	0		14688	14688
ACA_CELX2	HiC_scaffold_3594	0	14687	0		14687	14687
ACA_CELX2	HiC_scaffold_3595	0	14687	0		14687	14687
ACA_CELX2	HiC_scaffold_3596	0	14685	0		14685	14685
ACA_CELX2	HiC_scaffold_3597	0	14667	0		14667	14667
ACA_CELX2	HiC_scaffold_3598	0	14667	0		14667	14667
ACA_CELX2	HiC_scaffold_3599	0	14665	0		14665	14665
ACA_CELX2	HiC_scaffold_3600	0	14661	0		14661	14661
ACA_CELX2	HiC_scaffold_2828	0	14657	0		14657	14657
ACA_CELX2	HiC_scaffold_3305	0	14649	0		14649	14649
ACA_CELX2	HiC_scaffold_3601	0	14648	0		14648	14648
ACA_CELX2	HiC_scaffold_3602	0	14639	0		14639	14639
ACA_CELX2	HiC_scaffold_3603	0	14639	0		14639	14639
ACA_CELX2	HiC_scaffold_3604	0	14638	0		14638	14638
ACA_CELX2	HiC_scaffold_3605	0	14635	0		14635	14635
ACA_CELX2	HiC_scaffold_2116	0	14632	0		14632	14632
ACA_CELX2	HiC_scaffold_7861	0	14631	0		14631	14631
ACA_CELX2	HiC_scaffold_3451	0	14625	0		14625	14625
ACA_CELX2	HiC_scaffold_3606	0	14623	0		14623	14623
ACA_CELX2	HiC_scaffold_3607	0	14615	0		14615	14615
ACA_CELX2	HiC_scaffold_3608	0	14610	0		14610	14610
ACA_CELX2	HiC_scaffold_3609	0	14610	0		14610	14610
ACA_CELX2	HiC_scaffold_3296	0	14588	0		14588	14588
ACA_CELX2	HiC_scaffold_3610	0	14577	0		14577	14577
ACA_CELX2	HiC_scaffold_3611	0	14569	0		14569	14569
ACA_CELX2	HiC_scaffold_3612	0	14560	0		14560	14560
ACA_CELX2	HiC_scaffold_3613	0	14547	0		14547	14547
ACA_CELX2	HiC_scaffold_3614	0	14543	1	6798.29	14543	14543
ACA_CELX2	HiC_scaffold_3615	0	14527	0		14527	14527
ACA_CELX2	HiC_scaffold_3616	0	14526	0		14526	14526
ACA_CELX2	HiC_scaffold_3617	0	14522	2	4667.67	14522	14522
ACA_CELX2	HiC_scaffold_3618	0	14515	0		14515	14515
ACA_CELX2	HiC_scaffold_3037	0	14511	0		14511	14511
ACA_CELX2	HiC_scaffold_3476	0	14492	0		14492	14492
ACA_CELX2	HiC_scaffold_3619	0	14492	0		14492	14492
ACA_CELX2	HiC_scaffold_3620	0	14484	0		14484	14484
ACA_CELX2	HiC_scaffold_2343	0	14476	0		14476	14476
ACA_CELX2	HiC_scaffold_3621	0	14475	0		14475	14475
ACA_CELX2	HiC_scaffold_3622	0	14464	0		14464	14464
ACA_CELX2	HiC_scaffold_3196	0	14455	0		14455	14455
ACA_CELX2	HiC_scaffold_3623	0	14453	0		14453	14453
ACA_CELX2	HiC_scaffold_3624	0	14450	0		14450	14450
ACA_CELX2	HiC_scaffold_3625	0	14443	0		14443	14443
ACA_CELX2	HiC_scaffold_3626	0	14440	0		14440	14440
ACA_CELX2	HiC_scaffold_3627	0	14433	0		14433	14433
ACA_CELX2	HiC_scaffold_2582	0	14432	0		14432	14432
ACA_CELX2	HiC_scaffold_3628	0	14431	0		14431	14431
ACA_CELX2	HiC_scaffold_3629	0	14424	0		14424	14424
ACA_CELX2	HiC_scaffold_3630	0	14418	0		14418	14418
ACA_CELX2	HiC_scaffold_3631	0	14414	0		14414	14414
ACA_CELX2	HiC_scaffold_3632	0	14414	0		14414	14414
ACA_CELX2	HiC_scaffold_3633	0	14409	0		14409	14409
ACA_CELX2	HiC_scaffold_3634	0	14408	0		14408	14408
ACA_CELX2	HiC_scaffold_3635	0	14402	0		14402	14402
ACA_CELX2	HiC_scaffold_3636	0	14396	0		14396	14396
ACA_CELX2	HiC_scaffold_3637	0	14395	0		14395	14395
ACA_CELX2	HiC_scaffold_3638	0	14392	0		14392	14392
ACA_CELX2	HiC_scaffold_3639	0	14389	0		14389	14389
ACA_CELX2	HiC_scaffold_3640	0	14388	0		14388	14388
ACA_CELX2	HiC_scaffold_3641	0	14387	0		14387	14387
ACA_CELX2	HiC_scaffold_3642	0	14382	0		14382	14382
ACA_CELX2	HiC_scaffold_3643	0	14375	0		14375	14375
ACA_CELX2	HiC_scaffold_3430	0	14374	0		14374	14374
ACA_CELX2	HiC_scaffold_3644	0	14371	0		14371	14371
ACA_CELX2	HiC_scaffold_3645	0	14369	0		14369	14369
ACA_CELX2	HiC_scaffold_3646	0	14365	0		14365	14365
ACA_CELX2	HiC_scaffold_3647	0	14362	0		14362	14362
ACA_CELX2	HiC_scaffold_3648	0	14353	0		14353	14353
ACA_CELX2	HiC_scaffold_3649	0	14337	1	5492.88	14337	14337
ACA_CELX2	HiC_scaffold_3650	0	14333	0		14333	14333
ACA_CELX2	HiC_scaffold_3465	0	14332	0		14332	14332
ACA_CELX2	HiC_scaffold_3651	0	14332	0		14332	14332
ACA_CELX2	HiC_scaffold_3652	0	14327	0		14327	14327
ACA_CELX2	HiC_scaffold_3653	0	14323	0		14323	14323
ACA_CELX2	HiC_scaffold_3654	0	14315	0		14315	14315
ACA_CELX2	HiC_scaffold_3655	0	14308	0		14308	14308
ACA_CELX2	HiC_scaffold_3656	0	14302	0		14302	14302
ACA_CELX2	HiC_scaffold_3657	0	14299	0		14299	14299
ACA_CELX2	HiC_scaffold_3658	0	14285	0		14285	14285
ACA_CELX2	HiC_scaffold_3659	0	14285	0		14285	14285
ACA_CELX2	HiC_scaffold_3660	0	14281	0		14281	14281
ACA_CELX2	HiC_scaffold_3661	0	14273	0		14273	14273
ACA_CELX2	HiC_scaffold_2794	0	14266	0		14266	14266
ACA_CELX2	HiC_scaffold_3662	0	14266	0		14266	14266
ACA_CELX2	HiC_scaffold_3663	0	14262	0		14262	14262
ACA_CELX2	HiC_scaffold_2855	0	14256	0		14256	14256
ACA_CELX2	HiC_scaffold_3664	0	14250	0		14250	14250
ACA_CELX2	HiC_scaffold_3665	0	14242	0		14242	14242
ACA_CELX2	HiC_scaffold_3666	0	14236	0		14236	14236
ACA_CELX2	HiC_scaffold_3667	0	14235	0		14235	14235
ACA_CELX2	HiC_scaffold_3516	0	14230	0		14230	14230
ACA_CELX2	HiC_scaffold_3030	0	14228	0		14228	14228
ACA_CELX2	HiC_scaffold_3668	0	14219	0		14219	14219
ACA_CELX2	HiC_scaffold_3669	0	14195	0		14195	14195
ACA_CELX2	HiC_scaffold_3670	0	14194	0		14194	14194
ACA_CELX2	HiC_scaffold_3671	0	14187	0		14187	14187
ACA_CELX2	HiC_scaffold_3672	0	14184	0		14184	14184
ACA_CELX2	HiC_scaffold_3673	0	14171	0		14171	14171
ACA_CELX2	HiC_scaffold_3674	0	14169	0		14169	14169
ACA_CELX2	HiC_scaffold_3675	0	14160	0		14160	14160
ACA_CELX2	HiC_scaffold_3676	0	14159	0		14159	14159
ACA_CELX2	HiC_scaffold_3515	0	14157	0		14157	14157
ACA_CELX2	HiC_scaffold_3677	0	14155	0		14155	14155
ACA_CELX2	HiC_scaffold_591	0	14154	0		14154	14154
ACA_CELX2	HiC_scaffold_3678	0	14151	0		14151	14151
ACA_CELX2	HiC_scaffold_3679	0	14149	0		14149	14149
ACA_CELX2	HiC_scaffold_2601	0	14147	0		14147	14147
ACA_CELX2	HiC_scaffold_3680	0	14141	0		14141	14141
ACA_CELX2	HiC_scaffold_3681	0	14136	0		14136	14136
ACA_CELX2	HiC_scaffold_3682	0	14136	0		14136	14136
ACA_CELX2	HiC_scaffold_3683	0	14128	0		14128	14128
ACA_CELX2	HiC_scaffold_3684	0	14128	0		14128	14128
ACA_CELX2	HiC_scaffold_3685	0	14123	0		14123	14123
ACA_CELX2	HiC_scaffold_3686	0	14116	0		14116	14116
ACA_CELX2	HiC_scaffold_3687	0	14115	0		14115	14115
ACA_CELX2	HiC_scaffold_3688	0	14113	0		14113	14113
ACA_CELX2	HiC_scaffold_3689	0	14105	0		14105	14105
ACA_CELX2	HiC_scaffold_2624	0	14104	0		14104	14104
ACA_CELX2	HiC_scaffold_3690	0	14100	0		14100	14100
ACA_CELX2	HiC_scaffold_3691	0	14094	0		14094	14094
ACA_CELX2	HiC_scaffold_3692	0	14093	0		14093	14093
ACA_CELX2	HiC_scaffold_3693	0	14090	0		14090	14090
ACA_CELX2	HiC_scaffold_3694	0	14090	0		14090	14090
ACA_CELX2	HiC_scaffold_3695	0	14081	0		14081	14081
ACA_CELX2	HiC_scaffold_3696	0	14080	1	6896.04	14080	14080
ACA_CELX2	HiC_scaffold_3697	0	14079	0		14079	14079
ACA_CELX2	HiC_scaffold_3243	0	14071	0		14071	14071
ACA_CELX2	HiC_scaffold_3698	0	14064	0		14064	14064
ACA_CELX2	HiC_scaffold_3699	0	14063	0		14063	14063
ACA_CELX2	HiC_scaffold_3700	0	14062	0		14062	14062
ACA_CELX2	HiC_scaffold_3463	0	14060	0		14060	14060
ACA_CELX2	HiC_scaffold_2933	0	14059	0		14059	14059
ACA_CELX2	HiC_scaffold_3701	0	14058	0		14058	14058
ACA_CELX2	HiC_scaffold_3702	0	14057	0		14057	14057
ACA_CELX2	HiC_scaffold_3703	0	14045	0		14045	14045
ACA_CELX2	HiC_scaffold_3704	0	14042	0		14042	14042
ACA_CELX2	HiC_scaffold_3705	0	14040	0		14040	14040
ACA_CELX2	HiC_scaffold_3706	0	14037	0		14037	14037
ACA_CELX2	HiC_scaffold_3707	0	14030	0		14030	14030
ACA_CELX2	HiC_scaffold_3708	0	14029	0		14029	14029
ACA_CELX2	HiC_scaffold_3709	0	14028	0		14028	14028
ACA_CELX2	HiC_scaffold_3710	0	14012	0		14012	14012
ACA_CELX2	HiC_scaffold_3711	0	14009	0		14009	14009
ACA_CELX2	HiC_scaffold_2053	0	14008	0		14008	14008
ACA_CELX2	HiC_scaffold_3712	0	14006	0		14006	14006
ACA_CELX2	HiC_scaffold_3713	0	14006	0		14006	14006
ACA_CELX2	HiC_scaffold_3714	0	14005	0		14005	14005
ACA_CELX2	HiC_scaffold_3269	0	14004	0		14004	14004
ACA_CELX2	HiC_scaffold_3715	0	14004	0		14004	14004
ACA_CELX2	HiC_scaffold_3716	0	14002	0		14002	14002
ACA_CELX2	HiC_scaffold_103	0	14000	0		14000	14000
ACA_CELX2	HiC_scaffold_1319	0	14000	0		14000	14000
ACA_CELX2	HiC_scaffold_1679	0	14000	0		14000	14000
ACA_CELX2	HiC_scaffold_1921	0	14000	0		14000	14000
ACA_CELX2	HiC_scaffold_2007	0	14000	0		14000	14000
ACA_CELX2	HiC_scaffold_2103	0	14000	0		14000	14000
ACA_CELX2	HiC_scaffold_2265	0	14000	0		14000	14000
ACA_CELX2	HiC_scaffold_2267	0	14000	0		14000	14000
ACA_CELX2	HiC_scaffold_228	0	14000	1	979.49	14000	14000
ACA_CELX2	HiC_scaffold_2334	0	14000	0		14000	14000
ACA_CELX2	HiC_scaffold_2656	0	14000	1	2052.11	14000	14000
ACA_CELX2	HiC_scaffold_2899	0	14000	0		14000	14000
ACA_CELX2	HiC_scaffold_294	0	14000	0		14000	14000
ACA_CELX2	HiC_scaffold_3154	0	14000	0		14000	14000
ACA_CELX2	HiC_scaffold_317	0	14000	0		14000	14000
ACA_CELX2	HiC_scaffold_333	0	14000	1	5257.75	14000	14000
ACA_CELX2	HiC_scaffold_469	0	14000	0		14000	14000
ACA_CELX2	HiC_scaffold_587	0	14000	0		14000	14000
ACA_CELX2	HiC_scaffold_970	0	14000	0		14000	14000
ACA_CELX2	HiC_scaffold_3717	0	13998	0		13998	13998
ACA_CELX2	HiC_scaffold_3718	0	13997	0		13997	13997
ACA_CELX2	HiC_scaffold_1111	0	13996	0		13996	13996
ACA_CELX2	HiC_scaffold_3719	0	13992	0		13992	13992
ACA_CELX2	HiC_scaffold_3720	0	13990	0		13990	13990
ACA_CELX2	HiC_scaffold_3721	0	13983	0		13983	13983
ACA_CELX2	HiC_scaffold_3722	0	13983	0		13983	13983
ACA_CELX2	HiC_scaffold_3723	0	13974	0		13974	13974
ACA_CELX2	HiC_scaffold_3724	0	13971	0		13971	13971
ACA_CELX2	HiC_scaffold_3725	0	13971	0		13971	13971
ACA_CELX2	HiC_scaffold_3483	0	13960	0		13960	13960
ACA_CELX2	HiC_scaffold_3726	0	13958	0		13958	13958
ACA_CELX2	HiC_scaffold_3413	0	13957	0		13957	13957
ACA_CELX2	HiC_scaffold_2938	0	13938	0		13938	13938
ACA_CELX2	HiC_scaffold_3433	0	13929	0		13929	13929
ACA_CELX2	HiC_scaffold_3727	0	13927	0		13927	13927
ACA_CELX2	HiC_scaffold_3728	0	13926	0		13926	13926
ACA_CELX2	HiC_scaffold_3729	0	13924	0		13924	13924
ACA_CELX2	HiC_scaffold_1825	0	13914	0		13914	13914
ACA_CELX2	HiC_scaffold_3730	0	13900	0		13900	13900
ACA_CELX2	HiC_scaffold_3731	0	13900	0		13900	13900
ACA_CELX2	HiC_scaffold_3732	0	13894	0		13894	13894
ACA_CELX2	HiC_scaffold_3192	0	13887	0		13887	13887
ACA_CELX2	HiC_scaffold_3733	0	13886	0		13886	13886
ACA_CELX2	HiC_scaffold_3734	0	13876	0		13876	13876
ACA_CELX2	HiC_scaffold_3735	0	13873	0		13873	13873
ACA_CELX2	HiC_scaffold_3736	0	13871	0		13871	13871
ACA_CELX2	HiC_scaffold_3737	0	13869	0		13869	13869
ACA_CELX2	HiC_scaffold_3738	0	13860	0		13860	13860
ACA_CELX2	HiC_scaffold_3739	0	13858	0		13858	13858
ACA_CELX2	HiC_scaffold_3740	0	13857	0		13857	13857
ACA_CELX2	HiC_scaffold_3318	0	13839	0		13839	13839
ACA_CELX2	HiC_scaffold_7887	0	13824	0		13824	13824
ACA_CELX2	HiC_scaffold_3284	0	13812	0		13812	13812
ACA_CELX2	HiC_scaffold_3741	0	13807	1	5023.43	13807	13807
ACA_CELX2	HiC_scaffold_3133	0	13804	0		13804	13804
ACA_CELX2	HiC_scaffold_3742	0	13786	0		13786	13786
ACA_CELX2	HiC_scaffold_3743	0	13768	0		13768	13768
ACA_CELX2	HiC_scaffold_3744	0	13763	0		13763	13763
ACA_CELX2	HiC_scaffold_2911	0	13756	0		13756	13756
ACA_CELX2	HiC_scaffold_3745	0	13741	0		13741	13741
ACA_CELX2	HiC_scaffold_2161	0	13734	0		13734	13734
ACA_CELX2	HiC_scaffold_3746	0	13734	0		13734	13734
ACA_CELX2	HiC_scaffold_3747	0	13733	0		13733	13733
ACA_CELX2	HiC_scaffold_2902	0	13732	0		13732	13732
ACA_CELX2	HiC_scaffold_3748	0	13729	0		13729	13729
ACA_CELX2	HiC_scaffold_3749	0	13728	0		13728	13728
ACA_CELX2	HiC_scaffold_3750	0	13728	0		13728	13728
ACA_CELX2	HiC_scaffold_3751	0	13705	0		13705	13705
ACA_CELX2	HiC_scaffold_3752	0	13700	0		13700	13700
ACA_CELX2	HiC_scaffold_3253	0	13698	0		13698	13698
ACA_CELX2	HiC_scaffold_3753	0	13689	0		13689	13689
ACA_CELX2	HiC_scaffold_3754	0	13681	0		13681	13681
ACA_CELX2	HiC_scaffold_3755	0	13681	0		13681	13681
ACA_CELX2	HiC_scaffold_3756	0	13672	0		13672	13672
ACA_CELX2	HiC_scaffold_3757	0	13655	0		13655	13655
ACA_CELX2	HiC_scaffold_3758	0	13650	0		13650	13650
ACA_CELX2	HiC_scaffold_3759	0	13634	0		13634	13634
ACA_CELX2	HiC_scaffold_3760	0	13631	0		13631	13631
ACA_CELX2	HiC_scaffold_3761	0	13628	0		13628	13628
ACA_CELX2	HiC_scaffold_3762	0	13622	0		13622	13622
ACA_CELX2	HiC_scaffold_3763	0	13612	0		13612	13612
ACA_CELX2	HiC_scaffold_3764	0	13607	0		13607	13607
ACA_CELX2	HiC_scaffold_3765	0	13597	0		13597	13597
ACA_CELX2	HiC_scaffold_520	0	13591	0		13591	13591
ACA_CELX2	HiC_scaffold_3766	0	13589	0		13589	13589
ACA_CELX2	HiC_scaffold_3767	0	13585	1	5604.02	13585	13585
ACA_CELX2	HiC_scaffold_3392	0	13577	0		13577	13577
ACA_CELX2	HiC_scaffold_3768	0	13570	0		13570	13570
ACA_CELX2	HiC_scaffold_3769	0	13563	0		13563	13563
ACA_CELX2	HiC_scaffold_3770	0	13560	0		13560	13560
ACA_CELX2	HiC_scaffold_2852	0	13558	0		13558	13558
ACA_CELX2	HiC_scaffold_3771	0	13556	0		13556	13556
ACA_CELX2	HiC_scaffold_3772	0	13552	0		13552	13552
ACA_CELX2	HiC_scaffold_3773	0	13549	0		13549	13549
ACA_CELX2	HiC_scaffold_2792	0	13534	0		13534	13534
ACA_CELX2	HiC_scaffold_3774	0	13533	0		13533	13533
ACA_CELX2	HiC_scaffold_3775	0	13530	0		13530	13530
ACA_CELX2	HiC_scaffold_3776	0	13530	0		13530	13530
ACA_CELX2	HiC_scaffold_3777	0	13530	0		13530	13530
ACA_CELX2	HiC_scaffold_3778	0	13515	0		13515	13515
ACA_CELX2	HiC_scaffold_3226	0	13513	0		13513	13513
ACA_CELX2	HiC_scaffold_3779	0	13513	1	116.118	13513	13513
ACA_CELX2	HiC_scaffold_3780	0	13508	0		13508	13508
ACA_CELX2	HiC_scaffold_3781	0	13505	0		13505	13505
ACA_CELX2	HiC_scaffold_3782	0	13498	0		13498	13498
ACA_CELX2	HiC_scaffold_3783	0	13487	0		13487	13487
ACA_CELX2	HiC_scaffold_3784	0	13483	0		13483	13483
ACA_CELX2	HiC_scaffold_2012	0	13479	0		13479	13479
ACA_CELX2	HiC_scaffold_3785	0	13477	0		13477	13477
ACA_CELX2	HiC_scaffold_3786	0	13475	0		13475	13475
ACA_CELX2	HiC_scaffold_3787	0	13475	0		13475	13475
ACA_CELX2	HiC_scaffold_3788	0	13474	0		13474	13474
ACA_CELX2	HiC_scaffold_3789	0	13473	0		13473	13473
ACA_CELX2	HiC_scaffold_2339	0	13468	0		13468	13468
ACA_CELX2	HiC_scaffold_7706	0	13466	0		13466	13466
ACA_CELX2	HiC_scaffold_3790	0	13464	0		13464	13464
ACA_CELX2	HiC_scaffold_3791	0	13451	0		13451	13451
ACA_CELX2	HiC_scaffold_3792	0	13444	0		13444	13444
ACA_CELX2	HiC_scaffold_3793	0	13441	0		13441	13441
ACA_CELX2	HiC_scaffold_3794	0	13439	0		13439	13439
ACA_CELX2	HiC_scaffold_3795	0	13438	0		13438	13438
ACA_CELX2	HiC_scaffold_3796	0	13438	0		13438	13438
ACA_CELX2	HiC_scaffold_3797	0	13436	0		13436	13436
ACA_CELX2	HiC_scaffold_3798	0	13395	0		13395	13395
ACA_CELX2	HiC_scaffold_7818	0	13386	0		13386	13386
ACA_CELX2	HiC_scaffold_3215	0	13385	0		13385	13385
ACA_CELX2	HiC_scaffold_3799	0	13381	0		13381	13381
ACA_CELX2	HiC_scaffold_3800	0	13381	0		13381	13381
ACA_CELX2	HiC_scaffold_3801	0	13378	0		13378	13378
ACA_CELX2	HiC_scaffold_3802	0	13373	1	5862.73	13373	13373
ACA_CELX2	HiC_scaffold_3803	0	13363	0		13363	13363
ACA_CELX2	HiC_scaffold_2141	0	13361	0		13361	13361
ACA_CELX2	HiC_scaffold_3804	0	13360	0		13360	13360
ACA_CELX2	HiC_scaffold_1706	0	13343	0		13343	13343
ACA_CELX2	HiC_scaffold_3805	0	13340	0		13340	13340
ACA_CELX2	HiC_scaffold_3806	0	13336	0		13336	13336
ACA_CELX2	HiC_scaffold_3043	0	13329	0		13329	13329
ACA_CELX2	HiC_scaffold_2572	0	13321	0		13321	13321
ACA_CELX2	HiC_scaffold_3807	0	13306	0		13306	13306
ACA_CELX2	HiC_scaffold_3808	0	13305	0		13305	13305
ACA_CELX2	HiC_scaffold_3809	0	13298	0		13298	13298
ACA_CELX2	HiC_scaffold_3810	0	13298	0		13298	13298
ACA_CELX2	HiC_scaffold_3811	0	13293	0		13293	13293
ACA_CELX2	HiC_scaffold_3812	0	13283	0		13283	13283
ACA_CELX2	HiC_scaffold_3813	0	13282	0		13282	13282
ACA_CELX2	HiC_scaffold_2415	0	13281	0		13281	13281
ACA_CELX2	HiC_scaffold_3814	0	13281	0		13281	13281
ACA_CELX2	HiC_scaffold_3815	0	13280	0		13280	13280
ACA_CELX2	HiC_scaffold_3816	0	13276	0		13276	13276
ACA_CELX2	HiC_scaffold_3817	0	13247	0		13247	13247
ACA_CELX2	HiC_scaffold_1229	0	13244	0		13244	13244
ACA_CELX2	HiC_scaffold_3235	0	13233	0		13233	13233
ACA_CELX2	HiC_scaffold_3818	0	13233	0		13233	13233
ACA_CELX2	HiC_scaffold_3819	0	13228	0		13228	13228
ACA_CELX2	HiC_scaffold_3820	0	13227	1	6274.8	13227	13227
ACA_CELX2	HiC_scaffold_3821	0	13221	0		13221	13221
ACA_CELX2	HiC_scaffold_3822	0	13193	0		13193	13193
ACA_CELX2	HiC_scaffold_3197	0	13187	0		13187	13187
ACA_CELX2	HiC_scaffold_3823	0	13186	0		13186	13186
ACA_CELX2	HiC_scaffold_3824	0	13183	0		13183	13183
ACA_CELX2	HiC_scaffold_3825	0	13177	0		13177	13177
ACA_CELX2	HiC_scaffold_3826	0	13165	0		13165	13165
ACA_CELX2	HiC_scaffold_3827	0	13163	1	6428.36	13163	13163
ACA_CELX2	HiC_scaffold_3828	0	13153	0		13153	13153
ACA_CELX2	HiC_scaffold_3829	0	13149	0		13149	13149
ACA_CELX2	HiC_scaffold_3830	0	13137	0		13137	13137
ACA_CELX2	HiC_scaffold_3831	0	13137	0		13137	13137
ACA_CELX2	HiC_scaffold_3832	0	13133	0		13133	13133
ACA_CELX2	HiC_scaffold_3833	0	13129	0		13129	13129
ACA_CELX2	HiC_scaffold_3834	0	13115	0		13115	13115
ACA_CELX2	HiC_scaffold_3835	0	13115	0		13115	13115
ACA_CELX2	HiC_scaffold_3836	0	13112	0		13112	13112
ACA_CELX2	HiC_scaffold_3837	0	13111	0		13111	13111
ACA_CELX2	HiC_scaffold_2908	0	13107	0		13107	13107
ACA_CELX2	HiC_scaffold_3352	0	13105	0		13105	13105
ACA_CELX2	HiC_scaffold_3838	0	13105	1	6299.41	13105	13105
ACA_CELX2	HiC_scaffold_3839	0	13101	0		13101	13101
ACA_CELX2	HiC_scaffold_3840	0	13099	2	1075.47	13099	13099
ACA_CELX2	HiC_scaffold_3841	0	13098	0		13098	13098
ACA_CELX2	HiC_scaffold_3842	0	13093	0		13093	13093
ACA_CELX2	HiC_scaffold_3843	0	13082	0		13082	13082
ACA_CELX2	HiC_scaffold_3844	0	13077	0		13077	13077
ACA_CELX2	HiC_scaffold_3845	0	13064	0		13064	13064
ACA_CELX2	HiC_scaffold_3846	0	13064	0		13064	13064
ACA_CELX2	HiC_scaffold_3847	0	13062	0		13062	13062
ACA_CELX2	HiC_scaffold_3848	0	13058	0		13058	13058
ACA_CELX2	HiC_scaffold_2221	0	13056	0		13056	13056
ACA_CELX2	HiC_scaffold_3849	0	13052	0		13052	13052
ACA_CELX2	HiC_scaffold_3850	0	13050	0		13050	13050
ACA_CELX2	HiC_scaffold_3851	0	13042	0		13042	13042
ACA_CELX2	HiC_scaffold_3852	0	13029	0		13029	13029
ACA_CELX2	HiC_scaffold_3853	0	13026	0		13026	13026
ACA_CELX2	HiC_scaffold_3854	0	13017	0		13017	13017
ACA_CELX2	HiC_scaffold_3855	0	13017	0		13017	13017
ACA_CELX2	HiC_scaffold_3856	0	13014	0		13014	13014
ACA_CELX2	HiC_scaffold_3857	0	13014	0		13014	13014
ACA_CELX2	HiC_scaffold_3858	0	13012	0		13012	13012
ACA_CELX2	HiC_scaffold_3859	0	13005	0		13005	13005
ACA_CELX2	HiC_scaffold_3860	0	13004	0		13004	13004
ACA_CELX2	HiC_scaffold_3861	0	13001	0		13001	13001
ACA_CELX2	HiC_scaffold_1176	0	13000	0		13000	13000
ACA_CELX2	HiC_scaffold_1381	0	13000	0		13000	13000
ACA_CELX2	HiC_scaffold_1384	0	13000	0		13000	13000
ACA_CELX2	HiC_scaffold_1489	0	13000	0		13000	13000
ACA_CELX2	HiC_scaffold_150	0	13000	0		13000	13000
ACA_CELX2	HiC_scaffold_1567	0	13000	0		13000	13000
ACA_CELX2	HiC_scaffold_1791	0	13000	0		13000	13000
ACA_CELX2	HiC_scaffold_210	0	13000	0		13000	13000
ACA_CELX2	HiC_scaffold_2223	0	13000	0		13000	13000
ACA_CELX2	HiC_scaffold_2442	0	13000	0		13000	13000
ACA_CELX2	HiC_scaffold_246	0	13000	0		13000	13000
ACA_CELX2	HiC_scaffold_2486	0	13000	0		13000	13000
ACA_CELX2	HiC_scaffold_2785	0	13000	0		13000	13000
ACA_CELX2	HiC_scaffold_281	0	13000	0		13000	13000
ACA_CELX2	HiC_scaffold_2864	0	13000	0		13000	13000
ACA_CELX2	HiC_scaffold_2996	0	13000	0		13000	13000
ACA_CELX2	HiC_scaffold_3094	0	13000	0		13000	13000
ACA_CELX2	HiC_scaffold_3163	0	13000	0		13000	13000
ACA_CELX2	HiC_scaffold_3247	0	13000	0		13000	13000
ACA_CELX2	HiC_scaffold_3281	0	13000	0		13000	13000
ACA_CELX2	HiC_scaffold_3424	0	13000	0		13000	13000
ACA_CELX2	HiC_scaffold_356	0	13000	0		13000	13000
ACA_CELX2	HiC_scaffold_360	0	13000	0		13000	13000
ACA_CELX2	HiC_scaffold_3862	0	13000	0		13000	13000
ACA_CELX2	HiC_scaffold_387	0	13000	0		13000	13000
ACA_CELX2	HiC_scaffold_424	0	13000	0		13000	13000
ACA_CELX2	HiC_scaffold_614	0	13000	0		13000	13000
ACA_CELX2	HiC_scaffold_936	0	13000	0		13000	13000
ACA_CELX2	HiC_scaffold_3863	0	12999	0		12999	12999
ACA_CELX2	HiC_scaffold_3864	0	12998	0		12998	12998
ACA_CELX2	HiC_scaffold_3865	0	12996	0		12996	12996
ACA_CELX2	HiC_scaffold_7665	0	12991	0		12991	12991
ACA_CELX2	HiC_scaffold_3054	0	12990	0		12990	12990
ACA_CELX2	HiC_scaffold_2216	0	12987	0		12987	12987
ACA_CELX2	HiC_scaffold_3866	0	12975	0		12975	12975
ACA_CELX2	HiC_scaffold_3867	0	12967	0		12967	12967
ACA_CELX2	HiC_scaffold_3442	0	12966	0		12966	12966
ACA_CELX2	HiC_scaffold_3868	0	12963	0		12963	12963
ACA_CELX2	HiC_scaffold_3869	0	12959	0		12959	12959
ACA_CELX2	HiC_scaffold_3870	0	12958	0		12958	12958
ACA_CELX2	HiC_scaffold_3871	0	12957	0		12957	12957
ACA_CELX2	HiC_scaffold_3872	0	12950	0		12950	12950
ACA_CELX2	HiC_scaffold_3873	0	12927	0		12927	12927
ACA_CELX2	HiC_scaffold_3874	0	12926	0		12926	12926
ACA_CELX2	HiC_scaffold_3875	0	12911	0		12911	12911
ACA_CELX2	HiC_scaffold_3876	0	12911	0		12911	12911
ACA_CELX2	HiC_scaffold_3877	0	12910	0		12910	12910
ACA_CELX2	HiC_scaffold_3878	0	12904	0		12904	12904
ACA_CELX2	HiC_scaffold_2350	0	12896	0		12896	12896
ACA_CELX2	HiC_scaffold_3879	0	12880	0		12880	12880
ACA_CELX2	HiC_scaffold_3880	0	12873	1	6409.14	12873	12873
ACA_CELX2	HiC_scaffold_3881	0	12866	0		12866	12866
ACA_CELX2	HiC_scaffold_3882	0	12861	1	3933.69	12861	12861
ACA_CELX2	HiC_scaffold_3883	0	12851	0		12851	12851
ACA_CELX2	HiC_scaffold_3884	0	12844	0		12844	12844
ACA_CELX2	HiC_scaffold_3885	0	12838	0		12838	12838
ACA_CELX2	HiC_scaffold_3886	0	12834	0		12834	12834
ACA_CELX2	HiC_scaffold_3887	0	12826	1	4386.32	12826	12826
ACA_CELX2	HiC_scaffold_3888	0	12825	0		12825	12825
ACA_CELX2	HiC_scaffold_3889	0	12825	0		12825	12825
ACA_CELX2	HiC_scaffold_3890	0	12823	0		12823	12823
ACA_CELX2	HiC_scaffold_3891	0	12819	0		12819	12819
ACA_CELX2	HiC_scaffold_3892	0	12798	0		12798	12798
ACA_CELX2	HiC_scaffold_3893	0	12796	0		12796	12796
ACA_CELX2	HiC_scaffold_3894	0	12790	1	6385.57	12790	12790
ACA_CELX2	HiC_scaffold_3895	0	12787	0		12787	12787
ACA_CELX2	HiC_scaffold_3896	0	12785	0		12785	12785
ACA_CELX2	HiC_scaffold_3509	0	12766	0		12766	12766
ACA_CELX2	HiC_scaffold_3897	0	12758	0		12758	12758
ACA_CELX2	HiC_scaffold_3898	0	12757	0		12757	12757
ACA_CELX2	HiC_scaffold_3899	0	12748	0		12748	12748
ACA_CELX2	HiC_scaffold_3468	0	12747	0		12747	12747
ACA_CELX2	HiC_scaffold_3900	0	12743	0		12743	12743
ACA_CELX2	HiC_scaffold_3901	0	12735	0		12735	12735
ACA_CELX2	HiC_scaffold_3902	0	12725	0		12725	12725
ACA_CELX2	HiC_scaffold_3903	0	12712	0		12712	12712
ACA_CELX2	HiC_scaffold_3470	0	12707	0		12707	12707
ACA_CELX2	HiC_scaffold_3904	0	12700	0		12700	12700
ACA_CELX2	HiC_scaffold_3531	0	12699	0		12699	12699
ACA_CELX2	HiC_scaffold_2380	0	12697	0		12697	12697
ACA_CELX2	HiC_scaffold_3905	0	12695	0		12695	12695
ACA_CELX2	HiC_scaffold_3906	0	12693	0		12693	12693
ACA_CELX2	HiC_scaffold_3907	0	12689	0		12689	12689
ACA_CELX2	HiC_scaffold_3908	0	12688	0		12688	12688
ACA_CELX2	HiC_scaffold_3909	0	12685	0		12685	12685
ACA_CELX2	HiC_scaffold_3910	0	12682	0		12682	12682
ACA_CELX2	HiC_scaffold_3911	0	12678	0		12678	12678
ACA_CELX2	HiC_scaffold_3378	0	12677	0		12677	12677
ACA_CELX2	HiC_scaffold_3912	0	12677	0		12677	12677
ACA_CELX2	HiC_scaffold_3913	0	12676	0		12676	12676
ACA_CELX2	HiC_scaffold_3914	0	12668	0		12668	12668
ACA_CELX2	HiC_scaffold_3915	0	12663	0		12663	12663
ACA_CELX2	HiC_scaffold_2987	0	12657	0		12657	12657
ACA_CELX2	HiC_scaffold_3916	0	12654	0		12654	12654
ACA_CELX2	HiC_scaffold_3917	0	12646	0		12646	12646
ACA_CELX2	HiC_scaffold_3918	0	12639	0		12639	12639
ACA_CELX2	HiC_scaffold_3919	0	12635	0		12635	12635
ACA_CELX2	HiC_scaffold_3920	0	12635	0		12635	12635
ACA_CELX2	HiC_scaffold_3921	0	12635	0		12635	12635
ACA_CELX2	HiC_scaffold_3922	0	12621	0		12621	12621
ACA_CELX2	HiC_scaffold_3923	0	12609	0		12609	12609
ACA_CELX2	HiC_scaffold_3924	0	12607	0		12607	12607
ACA_CELX2	HiC_scaffold_3925	0	12603	0		12603	12603
ACA_CELX2	HiC_scaffold_3926	0	12600	0		12600	12600
ACA_CELX2	HiC_scaffold_3927	0	12592	0		12592	12592
ACA_CELX2	HiC_scaffold_3928	0	12584	0		12584	12584
ACA_CELX2	HiC_scaffold_3508	0	12578	0		12578	12578
ACA_CELX2	HiC_scaffold_3929	0	12575	0		12575	12575
ACA_CELX2	HiC_scaffold_3930	0	12575	1	4786.3	12575	12575
ACA_CELX2	HiC_scaffold_3931	0	12561	0		12561	12561
ACA_CELX2	HiC_scaffold_3932	0	12560	0		12560	12560
ACA_CELX2	HiC_scaffold_3933	0	12543	0		12543	12543
ACA_CELX2	HiC_scaffold_3934	0	12534	0		12534	12534
ACA_CELX2	HiC_scaffold_3935	0	12524	0		12524	12524
ACA_CELX2	HiC_scaffold_3936	0	12524	0		12524	12524
ACA_CELX2	HiC_scaffold_3937	0	12520	0		12520	12520
ACA_CELX2	HiC_scaffold_3938	0	12511	0		12511	12511
ACA_CELX2	HiC_scaffold_3939	0	12502	0		12502	12502
ACA_CELX2	HiC_scaffold_3940	0	12495	0		12495	12495
ACA_CELX2	HiC_scaffold_3941	0	12494	0		12494	12494
ACA_CELX2	HiC_scaffold_1874	0	12490	0		12490	12490
ACA_CELX2	HiC_scaffold_3942	0	12490	0		12490	12490
ACA_CELX2	HiC_scaffold_3943	0	12477	0		12477	12477
ACA_CELX2	HiC_scaffold_3944	0	12476	0		12476	12476
ACA_CELX2	HiC_scaffold_3945	0	12469	0		12469	12469
ACA_CELX2	HiC_scaffold_3946	0	12460	0		12460	12460
ACA_CELX2	HiC_scaffold_3947	0	12459	0		12459	12459
ACA_CELX2	HiC_scaffold_3948	0	12459	0		12459	12459
ACA_CELX2	HiC_scaffold_3492	0	12446	0		12446	12446
ACA_CELX2	HiC_scaffold_3949	0	12439	0		12439	12439
ACA_CELX2	HiC_scaffold_3950	0	12433	0		12433	12433
ACA_CELX2	HiC_scaffold_3951	0	12430	0		12430	12430
ACA_CELX2	HiC_scaffold_3952	0	12423	0		12423	12423
ACA_CELX2	HiC_scaffold_3953	0	12421	0		12421	12421
ACA_CELX2	HiC_scaffold_3954	0	12418	0		12418	12418
ACA_CELX2	HiC_scaffold_3955	0	12417	0		12417	12417
ACA_CELX2	HiC_scaffold_2714	0	12410	0		12410	12410
ACA_CELX2	HiC_scaffold_3956	0	12404	0		12404	12404
ACA_CELX2	HiC_scaffold_3300	0	12400	0		12400	12400
ACA_CELX2	HiC_scaffold_3957	0	12400	0		12400	12400
ACA_CELX2	HiC_scaffold_3958	0	12390	0		12390	12390
ACA_CELX2	HiC_scaffold_3959	0	12390	0		12390	12390
ACA_CELX2	HiC_scaffold_3960	0	12387	0		12387	12387
ACA_CELX2	HiC_scaffold_3961	0	12386	0		12386	12386
ACA_CELX2	HiC_scaffold_3962	0	12384	0		12384	12384
ACA_CELX2	HiC_scaffold_3963	0	12376	1	5670.22	12376	12376
ACA_CELX2	HiC_scaffold_3964	0	12374	0		12374	12374
ACA_CELX2	HiC_scaffold_3965	0	12369	0		12369	12369
ACA_CELX2	HiC_scaffold_2169	0	12368	0		12368	12368
ACA_CELX2	HiC_scaffold_3966	0	12368	0		12368	12368
ACA_CELX2	HiC_scaffold_3967	0	12365	0		12365	12365
ACA_CELX2	HiC_scaffold_3165	0	12361	0		12361	12361
ACA_CELX2	HiC_scaffold_2061	0	12357	0		12357	12357
ACA_CELX2	HiC_scaffold_3968	0	12356	0		12356	12356
ACA_CELX2	HiC_scaffold_3969	0	12338	0		12338	12338
ACA_CELX2	HiC_scaffold_3970	0	12338	0		12338	12338
ACA_CELX2	HiC_scaffold_3971	0	12336	0		12336	12336
ACA_CELX2	HiC_scaffold_3972	0	12327	0		12327	12327
ACA_CELX2	HiC_scaffold_3973	0	12319	0		12319	12319
ACA_CELX2	HiC_scaffold_3974	0	12319	0		12319	12319
ACA_CELX2	HiC_scaffold_3975	0	12317	0		12317	12317
ACA_CELX2	HiC_scaffold_3976	0	12317	0		12317	12317
ACA_CELX2	HiC_scaffold_3977	0	12306	1	6136.21	12306	12306
ACA_CELX2	HiC_scaffold_3978	0	12303	0		12303	12303
ACA_CELX2	HiC_scaffold_2726	0	12301	0		12301	12301
ACA_CELX2	HiC_scaffold_3979	0	12295	0		12295	12295
ACA_CELX2	HiC_scaffold_3980	0	12294	0		12294	12294
ACA_CELX2	HiC_scaffold_3981	0	12281	0		12281	12281
ACA_CELX2	HiC_scaffold_2085	0	12280	0		12280	12280
ACA_CELX2	HiC_scaffold_3486	0	12280	0		12280	12280
ACA_CELX2	HiC_scaffold_3982	0	12275	0		12275	12275
ACA_CELX2	HiC_scaffold_3983	0	12261	0		12261	12261
ACA_CELX2	HiC_scaffold_3984	0	12256	0		12256	12256
ACA_CELX2	HiC_scaffold_3985	0	12256	0		12256	12256
ACA_CELX2	HiC_scaffold_3986	0	12255	1	5900.65	12255	12255
ACA_CELX2	HiC_scaffold_3987	0	12254	0		12254	12254
ACA_CELX2	HiC_scaffold_3988	0	12253	0		12253	12253
ACA_CELX2	HiC_scaffold_3989	0	12252	0		12252	12252
ACA_CELX2	HiC_scaffold_3990	0	12252	0		12252	12252
ACA_CELX2	HiC_scaffold_3991	0	12247	1	2105.72	12247	12247
ACA_CELX2	HiC_scaffold_2793	0	12236	0		12236	12236
ACA_CELX2	HiC_scaffold_3992	0	12228	0		12228	12228
ACA_CELX2	HiC_scaffold_3993	0	12227	0		12227	12227
ACA_CELX2	HiC_scaffold_3994	0	12219	0		12219	12219
ACA_CELX2	HiC_scaffold_3995	0	12213	0		12213	12213
ACA_CELX2	HiC_scaffold_3996	0	12211	0		12211	12211
ACA_CELX2	HiC_scaffold_1132	0	12207	0		12207	12207
ACA_CELX2	HiC_scaffold_3997	0	12205	0		12205	12205
ACA_CELX2	HiC_scaffold_3998	0	12202	0		12202	12202
ACA_CELX2	HiC_scaffold_2261	0	12188	0		12188	12188
ACA_CELX2	HiC_scaffold_3999	0	12182	0		12182	12182
ACA_CELX2	HiC_scaffold_4000	0	12176	0		12176	12176
ACA_CELX2	HiC_scaffold_4001	0	12174	0		12174	12174
ACA_CELX2	HiC_scaffold_4002	0	12172	0		12172	12172
ACA_CELX2	HiC_scaffold_4003	0	12165	1	5971.73	12165	12165
ACA_CELX2	HiC_scaffold_4004	0	12164	0		12164	12164
ACA_CELX2	HiC_scaffold_4005	0	12163	0		12163	12163
ACA_CELX2	HiC_scaffold_4006	0	12162	1	5865.43	12162	12162
ACA_CELX2	HiC_scaffold_4007	0	12162	0		12162	12162
ACA_CELX2	HiC_scaffold_4008	0	12152	0		12152	12152
ACA_CELX2	HiC_scaffold_4009	0	12148	0		12148	12148
ACA_CELX2	HiC_scaffold_4010	0	12143	0		12143	12143
ACA_CELX2	HiC_scaffold_2629	0	12142	0		12142	12142
ACA_CELX2	HiC_scaffold_4011	0	12138	0		12138	12138
ACA_CELX2	HiC_scaffold_4012	0	12129	0		12129	12129
ACA_CELX2	HiC_scaffold_4013	0	12119	0		12119	12119
ACA_CELX2	HiC_scaffold_3270	0	12109	0		12109	12109
ACA_CELX2	HiC_scaffold_4014	0	12109	0		12109	12109
ACA_CELX2	HiC_scaffold_4015	0	12106	0		12106	12106
ACA_CELX2	HiC_scaffold_4016	0	12099	0		12099	12099
ACA_CELX2	HiC_scaffold_4017	0	12091	0		12091	12091
ACA_CELX2	HiC_scaffold_4018	0	12090	0		12090	12090
ACA_CELX2	HiC_scaffold_4019	0	12083	0		12083	12083
ACA_CELX2	HiC_scaffold_4020	0	12080	0		12080	12080
ACA_CELX2	HiC_scaffold_4021	0	12074	0		12074	12074
ACA_CELX2	HiC_scaffold_4022	0	12064	0		12064	12064
ACA_CELX2	HiC_scaffold_4023	0	12063	0		12063	12063
ACA_CELX2	HiC_scaffold_4024	0	12062	0		12062	12062
ACA_CELX2	HiC_scaffold_4025	0	12060	0		12060	12060
ACA_CELX2	HiC_scaffold_4026	0	12051	0		12051	12051
ACA_CELX2	HiC_scaffold_4027	0	12049	0		12049	12049
ACA_CELX2	HiC_scaffold_4028	0	12049	0		12049	12049
ACA_CELX2	HiC_scaffold_2162	0	12047	0		12047	12047
ACA_CELX2	HiC_scaffold_4029	0	12046	0		12046	12046
ACA_CELX2	HiC_scaffold_4030	0	12045	0		12045	12045
ACA_CELX2	HiC_scaffold_2279	0	12043	0		12043	12043
ACA_CELX2	HiC_scaffold_4031	0	12041	0		12041	12041
ACA_CELX2	HiC_scaffold_4032	0	12040	1	3256.87	12040	12040
ACA_CELX2	HiC_scaffold_4033	0	12035	0		12035	12035
ACA_CELX2	HiC_scaffold_4034	0	12031	0		12031	12031
ACA_CELX2	HiC_scaffold_4035	0	12026	0		12026	12026
ACA_CELX2	HiC_scaffold_4036	0	12025	0		12025	12025
ACA_CELX2	HiC_scaffold_4037	0	12021	0		12021	12021
ACA_CELX2	HiC_scaffold_4038	0	12019	0		12019	12019
ACA_CELX2	HiC_scaffold_4039	0	12019	0		12019	12019
ACA_CELX2	HiC_scaffold_4040	0	12010	0		12010	12010
ACA_CELX2	HiC_scaffold_4041	0	12007	0		12007	12007
ACA_CELX2	HiC_scaffold_4042	0	12005	0		12005	12005
ACA_CELX2	HiC_scaffold_2538	0	12004	0		12004	12004
ACA_CELX2	HiC_scaffold_4043	0	12002	0		12002	12002
ACA_CELX2	HiC_scaffold_107	0	12000	0		12000	12000
ACA_CELX2	HiC_scaffold_1141	0	12000	0		12000	12000
ACA_CELX2	HiC_scaffold_128	0	12000	0		12000	12000
ACA_CELX2	HiC_scaffold_1323	0	12000	0		12000	12000
ACA_CELX2	HiC_scaffold_1330	0	12000	0		12000	12000
ACA_CELX2	HiC_scaffold_1360	0	12000	0		12000	12000
ACA_CELX2	HiC_scaffold_1597	0	12000	0		12000	12000
ACA_CELX2	HiC_scaffold_162	0	12000	0		12000	12000
ACA_CELX2	HiC_scaffold_1731	0	12000	0		12000	12000
ACA_CELX2	HiC_scaffold_175	0	12000	0		12000	12000
ACA_CELX2	HiC_scaffold_1911	0	12000	0		12000	12000
ACA_CELX2	HiC_scaffold_1963	0	12000	0		12000	12000
ACA_CELX2	HiC_scaffold_201	0	12000	0		12000	12000
ACA_CELX2	HiC_scaffold_2082	0	12000	0		12000	12000
ACA_CELX2	HiC_scaffold_2148	0	12000	0		12000	12000
ACA_CELX2	HiC_scaffold_2232	0	12000	0		12000	12000
ACA_CELX2	HiC_scaffold_2407	0	12000	1	5940.19	12000	12000
ACA_CELX2	HiC_scaffold_2520	0	12000	0		12000	12000
ACA_CELX2	HiC_scaffold_263	0	12000	0		12000	12000
ACA_CELX2	HiC_scaffold_2691	0	12000	0		12000	12000
ACA_CELX2	HiC_scaffold_2705	0	12000	0		12000	12000
ACA_CELX2	HiC_scaffold_3395	0	12000	1	4781.89	12000	12000
ACA_CELX2	HiC_scaffold_3453	0	12000	0		12000	12000
ACA_CELX2	HiC_scaffold_364	0	12000	1	5914.25	12000	12000
ACA_CELX2	HiC_scaffold_384	0	12000	0		12000	12000
ACA_CELX2	HiC_scaffold_447	0	12000	0		12000	12000
ACA_CELX2	HiC_scaffold_541	0	12000	0		12000	12000
ACA_CELX2	HiC_scaffold_580	0	12000	0		12000	12000
ACA_CELX2	HiC_scaffold_676	0	12000	0		12000	12000
ACA_CELX2	HiC_scaffold_737	0	12000	0		12000	12000
ACA_CELX2	HiC_scaffold_74	0	12000	0		12000	12000
ACA_CELX2	HiC_scaffold_831	0	12000	0		12000	12000
ACA_CELX2	HiC_scaffold_905	0	12000	0		12000	12000
ACA_CELX2	HiC_scaffold_3279	0	11997	0		11997	11997
ACA_CELX2	HiC_scaffold_3520	0	11995	0		11995	11995
ACA_CELX2	HiC_scaffold_4044	0	11990	1	5921.07	11990	11990
ACA_CELX2	HiC_scaffold_3098	0	11985	0		11985	11985
ACA_CELX2	HiC_scaffold_4045	0	11977	0		11977	11977
ACA_CELX2	HiC_scaffold_4046	0	11971	0		11971	11971
ACA_CELX2	HiC_scaffold_4047	0	11966	0		11966	11966
ACA_CELX2	HiC_scaffold_3082	0	11965	0		11965	11965
ACA_CELX2	HiC_scaffold_4048	0	11961	0		11961	11961
ACA_CELX2	HiC_scaffold_3387	0	11960	0		11960	11960
ACA_CELX2	HiC_scaffold_4049	0	11959	0		11959	11959
ACA_CELX2	HiC_scaffold_4050	0	11959	0		11959	11959
ACA_CELX2	HiC_scaffold_4051	0	11956	1	4767.6	11956	11956
ACA_CELX2	HiC_scaffold_4052	0	11956	0		11956	11956
ACA_CELX2	HiC_scaffold_4053	0	11950	0		11950	11950
ACA_CELX2	HiC_scaffold_4054	0	11947	0		11947	11947
ACA_CELX2	HiC_scaffold_4055	0	11945	0		11945	11945
ACA_CELX2	HiC_scaffold_4056	0	11944	0		11944	11944
ACA_CELX2	HiC_scaffold_4057	0	11910	0		11910	11910
ACA_CELX2	HiC_scaffold_4058	0	11907	0		11907	11907
ACA_CELX2	HiC_scaffold_4059	0	11901	0		11901	11901
ACA_CELX2	HiC_scaffold_4060	0	11899	0		11899	11899
ACA_CELX2	HiC_scaffold_2250	0	11893	0		11893	11893
ACA_CELX2	HiC_scaffold_4061	0	11893	0		11893	11893
ACA_CELX2	HiC_scaffold_4062	0	11893	0		11893	11893
ACA_CELX2	HiC_scaffold_4063	0	11891	0		11891	11891
ACA_CELX2	HiC_scaffold_4064	0	11883	0		11883	11883
ACA_CELX2	HiC_scaffold_4065	0	11883	1	5900.65	11883	11883
ACA_CELX2	HiC_scaffold_4066	0	11880	0		11880	11880
ACA_CELX2	HiC_scaffold_4067	0	11879	0		11879	11879
ACA_CELX2	HiC_scaffold_4068	0	11877	0		11877	11877
ACA_CELX2	HiC_scaffold_4069	0	11875	0		11875	11875
ACA_CELX2	HiC_scaffold_4070	0	11869	0		11869	11869
ACA_CELX2	HiC_scaffold_4071	0	11864	0		11864	11864
ACA_CELX2	HiC_scaffold_4072	0	11862	0		11862	11862
ACA_CELX2	HiC_scaffold_4073	0	11854	0		11854	11854
ACA_CELX2	HiC_scaffold_4074	0	11854	0		11854	11854
ACA_CELX2	HiC_scaffold_4075	0	11845	0		11845	11845
ACA_CELX2	HiC_scaffold_4076	0	11841	0		11841	11841
ACA_CELX2	HiC_scaffold_4077	0	11840	0		11840	11840
ACA_CELX2	HiC_scaffold_2277	0	11838	0		11838	11838
ACA_CELX2	HiC_scaffold_4078	0	11833	0		11833	11833
ACA_CELX2	HiC_scaffold_4079	0	11832	0		11832	11832
ACA_CELX2	HiC_scaffold_4080	0	11831	0		11831	11831
ACA_CELX2	HiC_scaffold_4081	0	11830	0		11830	11830
ACA_CELX2	HiC_scaffold_874	0	11823	1	3565.33	11823	11823
ACA_CELX2	HiC_scaffold_4082	0	11819	0		11819	11819
ACA_CELX2	HiC_scaffold_4083	0	11814	0		11814	11814
ACA_CELX2	HiC_scaffold_4084	0	11811	0		11811	11811
ACA_CELX2	HiC_scaffold_4085	0	11809	0		11809	11809
ACA_CELX2	HiC_scaffold_4086	0	11806	0		11806	11806
ACA_CELX2	HiC_scaffold_4087	0	11803	1	3518.84	11803	11803
ACA_CELX2	HiC_scaffold_4088	0	11802	0		11802	11802
ACA_CELX2	HiC_scaffold_4089	0	11797	0		11797	11797
ACA_CELX2	HiC_scaffold_4090	0	11797	0		11797	11797
ACA_CELX2	HiC_scaffold_4091	0	11792	0		11792	11792
ACA_CELX2	HiC_scaffold_4092	0	11789	0		11789	11789
ACA_CELX2	HiC_scaffold_4093	0	11788	0		11788	11788
ACA_CELX2	HiC_scaffold_4094	0	11779	0		11779	11779
ACA_CELX2	HiC_scaffold_4095	0	11778	0		11778	11778
ACA_CELX2	HiC_scaffold_4096	0	11769	0		11769	11769
ACA_CELX2	HiC_scaffold_4097	0	11767	0		11767	11767
ACA_CELX2	HiC_scaffold_4098	0	11767	0		11767	11767
ACA_CELX2	HiC_scaffold_3467	0	11766	0		11766	11766
ACA_CELX2	HiC_scaffold_4099	0	11747	0		11747	11747
ACA_CELX2	HiC_scaffold_4100	0	11745	0		11745	11745
ACA_CELX2	HiC_scaffold_4101	0	11732	0		11732	11732
ACA_CELX2	HiC_scaffold_1585	0	11726	0		11726	11726
ACA_CELX2	HiC_scaffold_4102	0	11724	0		11724	11724
ACA_CELX2	HiC_scaffold_4103	0	11723	0		11723	11723
ACA_CELX2	HiC_scaffold_4104	0	11720	0		11720	11720
ACA_CELX2	HiC_scaffold_4105	0	11715	0		11715	11715
ACA_CELX2	HiC_scaffold_4106	0	11714	0		11714	11714
ACA_CELX2	HiC_scaffold_4107	0	11703	0		11703	11703
ACA_CELX2	HiC_scaffold_4108	0	11702	0		11702	11702
ACA_CELX2	HiC_scaffold_4109	0	11702	0		11702	11702
ACA_CELX2	HiC_scaffold_4110	0	11700	0		11700	11700
ACA_CELX2	HiC_scaffold_4111	0	11695	0		11695	11695
ACA_CELX2	HiC_scaffold_4112	0	11690	0		11690	11690
ACA_CELX2	HiC_scaffold_4113	0	11681	0		11681	11681
ACA_CELX2	HiC_scaffold_2826	0	11679	0		11679	11679
ACA_CELX2	HiC_scaffold_4114	0	11678	0		11678	11678
ACA_CELX2	HiC_scaffold_4115	0	11676	0		11676	11676
ACA_CELX2	HiC_scaffold_4116	0	11676	1	3733.36	11676	11676
ACA_CELX2	HiC_scaffold_1225	0	11673	0		11673	11673
ACA_CELX2	HiC_scaffold_4117	0	11670	0		11670	11670
ACA_CELX2	HiC_scaffold_4118	0	11669	0		11669	11669
ACA_CELX2	HiC_scaffold_4119	0	11661	0		11661	11661
ACA_CELX2	HiC_scaffold_4120	0	11660	0		11660	11660
ACA_CELX2	HiC_scaffold_4121	0	11657	0		11657	11657
ACA_CELX2	HiC_scaffold_4122	0	11655	0		11655	11655
ACA_CELX2	HiC_scaffold_4123	0	11645	0		11645	11645
ACA_CELX2	HiC_scaffold_4124	0	11643	0		11643	11643
ACA_CELX2	HiC_scaffold_4125	0	11632	1	5794.29	11632	11632
ACA_CELX2	HiC_scaffold_2208	0	11629	0		11629	11629
ACA_CELX2	HiC_scaffold_4126	0	11629	0		11629	11629
ACA_CELX2	HiC_scaffold_4127	0	11622	0		11622	11622
ACA_CELX2	HiC_scaffold_4128	0	11617	0		11617	11617
ACA_CELX2	HiC_scaffold_4129	0	11612	0		11612	11612
ACA_CELX2	HiC_scaffold_4130	0	11607	0		11607	11607
ACA_CELX2	HiC_scaffold_4131	0	11606	0		11606	11606
ACA_CELX2	HiC_scaffold_4132	0	11603	0		11603	11603
ACA_CELX2	HiC_scaffold_4133	0	11595	0		11595	11595
ACA_CELX2	HiC_scaffold_4134	0	11594	0		11594	11594
ACA_CELX2	HiC_scaffold_4135	0	11585	0		11585	11585
ACA_CELX2	HiC_scaffold_4136	0	11583	0		11583	11583
ACA_CELX2	HiC_scaffold_4137	0	11583	0		11583	11583
ACA_CELX2	HiC_scaffold_4138	0	11582	0		11582	11582
ACA_CELX2	HiC_scaffold_4139	0	11578	0		11578	11578
ACA_CELX2	HiC_scaffold_4140	0	11575	0		11575	11575
ACA_CELX2	HiC_scaffold_4141	0	11572	0		11572	11572
ACA_CELX2	HiC_scaffold_4142	0	11568	0		11568	11568
ACA_CELX2	HiC_scaffold_4143	0	11566	0		11566	11566
ACA_CELX2	HiC_scaffold_4144	0	11566	0		11566	11566
ACA_CELX2	HiC_scaffold_4145	0	11564	0		11564	11564
ACA_CELX2	HiC_scaffold_4146	0	11564	0		11564	11564
ACA_CELX2	HiC_scaffold_4147	0	11560	0		11560	11560
ACA_CELX2	HiC_scaffold_4148	0	11553	0		11553	11553
ACA_CELX2	HiC_scaffold_2920	0	11549	0		11549	11549
ACA_CELX2	HiC_scaffold_4149	0	11548	0		11548	11548
ACA_CELX2	HiC_scaffold_4150	0	11538	0		11538	11538
ACA_CELX2	HiC_scaffold_4151	0	11536	0		11536	11536
ACA_CELX2	HiC_scaffold_4152	0	11520	0		11520	11520
ACA_CELX2	HiC_scaffold_4153	0	11513	0		11513	11513
ACA_CELX2	HiC_scaffold_4154	0	11493	0		11493	11493
ACA_CELX2	HiC_scaffold_4155	0	11492	0		11492	11492
ACA_CELX2	HiC_scaffold_4156	0	11492	0		11492	11492
ACA_CELX2	HiC_scaffold_3186	0	11480	1	2560.35	11480	11480
ACA_CELX2	HiC_scaffold_4157	0	11476	0		11476	11476
ACA_CELX2	HiC_scaffold_4158	0	11475	0		11475	11475
ACA_CELX2	HiC_scaffold_4159	0	11474	0		11474	11474
ACA_CELX2	HiC_scaffold_4160	0	11474	0		11474	11474
ACA_CELX2	HiC_scaffold_4161	0	11472	0		11472	11472
ACA_CELX2	HiC_scaffold_4162	0	11466	0		11466	11466
ACA_CELX2	HiC_scaffold_3090	0	11460	0		11460	11460
ACA_CELX2	HiC_scaffold_4163	0	11460	0		11460	11460
ACA_CELX2	HiC_scaffold_4164	0	11456	0		11456	11456
ACA_CELX2	HiC_scaffold_4165	0	11456	0		11456	11456
ACA_CELX2	HiC_scaffold_4166	0	11455	0		11455	11455
ACA_CELX2	HiC_scaffold_4167	0	11446	0		11446	11446
ACA_CELX2	HiC_scaffold_4168	0	11444	0		11444	11444
ACA_CELX2	HiC_scaffold_4169	0	11441	0		11441	11441
ACA_CELX2	HiC_scaffold_2332	0	11438	0		11438	11438
ACA_CELX2	HiC_scaffold_2180	0	11433	0		11433	11433
ACA_CELX2	HiC_scaffold_4170	0	11433	0		11433	11433
ACA_CELX2	HiC_scaffold_2681	0	11432	0		11432	11432
ACA_CELX2	HiC_scaffold_4171	0	11422	0		11422	11422
ACA_CELX2	HiC_scaffold_4172	0	11420	0		11420	11420
ACA_CELX2	HiC_scaffold_4173	0	11418	0		11418	11418
ACA_CELX2	HiC_scaffold_3311	0	11414	0		11414	11414
ACA_CELX2	HiC_scaffold_4174	0	11414	0		11414	11414
ACA_CELX2	HiC_scaffold_4175	0	11401	0		11401	11401
ACA_CELX2	HiC_scaffold_4176	0	11398	0		11398	11398
ACA_CELX2	HiC_scaffold_4177	0	11397	0		11397	11397
ACA_CELX2	HiC_scaffold_4178	0	11396	0		11396	11396
ACA_CELX2	HiC_scaffold_4179	0	11391	0		11391	11391
ACA_CELX2	HiC_scaffold_4180	0	11386	0		11386	11386
ACA_CELX2	HiC_scaffold_4181	0	11386	0		11386	11386
ACA_CELX2	HiC_scaffold_4182	0	11385	0		11385	11385
ACA_CELX2	HiC_scaffold_3323	0	11382	0		11382	11382
ACA_CELX2	HiC_scaffold_4183	0	11381	0		11381	11381
ACA_CELX2	HiC_scaffold_4184	0	11381	0		11381	11381
ACA_CELX2	HiC_scaffold_4185	0	11375	0		11375	11375
ACA_CELX2	HiC_scaffold_4186	0	11375	0		11375	11375
ACA_CELX2	HiC_scaffold_4187	0	11365	0		11365	11365
ACA_CELX2	HiC_scaffold_3021	0	11358	0		11358	11358
ACA_CELX2	HiC_scaffold_4188	0	11355	0		11355	11355
ACA_CELX2	HiC_scaffold_4189	0	11351	0		11351	11351
ACA_CELX2	HiC_scaffold_4190	0	11350	0		11350	11350
ACA_CELX2	HiC_scaffold_4191	0	11347	0		11347	11347
ACA_CELX2	HiC_scaffold_1800	0	11343	0		11343	11343
ACA_CELX2	HiC_scaffold_4192	0	11343	0		11343	11343
ACA_CELX2	HiC_scaffold_4193	0	11340	0		11340	11340
ACA_CELX2	HiC_scaffold_4194	0	11339	0		11339	11339
ACA_CELX2	HiC_scaffold_4195	0	11333	0		11333	11333
ACA_CELX2	HiC_scaffold_4196	0	11331	0		11331	11331
ACA_CELX2	HiC_scaffold_4197	0	11327	0		11327	11327
ACA_CELX2	HiC_scaffold_4198	0	11319	0		11319	11319
ACA_CELX2	HiC_scaffold_4199	0	11317	0		11317	11317
ACA_CELX2	HiC_scaffold_4200	0	11317	0		11317	11317
ACA_CELX2	HiC_scaffold_784	0	11314	0		11314	11314
ACA_CELX2	HiC_scaffold_4201	0	11311	0		11311	11311
ACA_CELX2	HiC_scaffold_4202	0	11310	0		11310	11310
ACA_CELX2	HiC_scaffold_4203	0	11309	0		11309	11309
ACA_CELX2	HiC_scaffold_4204	0	11307	0		11307	11307
ACA_CELX2	HiC_scaffold_4205	0	11307	0		11307	11307
ACA_CELX2	HiC_scaffold_4206	0	11304	0		11304	11304
ACA_CELX2	HiC_scaffold_4207	0	11303	0		11303	11303
ACA_CELX2	HiC_scaffold_3225	0	11297	0		11297	11297
ACA_CELX2	HiC_scaffold_4208	0	11292	0		11292	11292
ACA_CELX2	HiC_scaffold_4209	0	11288	0		11288	11288
ACA_CELX2	HiC_scaffold_4210	0	11285	0		11285	11285
ACA_CELX2	HiC_scaffold_4211	0	11282	0		11282	11282
ACA_CELX2	HiC_scaffold_4212	0	11277	0		11277	11277
ACA_CELX2	HiC_scaffold_4213	0	11277	0		11277	11277
ACA_CELX2	HiC_scaffold_3490	0	11274	0		11274	11274
ACA_CELX2	HiC_scaffold_4214	0	11274	0		11274	11274
ACA_CELX2	HiC_scaffold_3306	0	11269	0		11269	11269
ACA_CELX2	HiC_scaffold_4215	0	11269	1	5610.48	11269	11269
ACA_CELX2	HiC_scaffold_3530	0	11268	1	4577.2	11268	11268
ACA_CELX2	HiC_scaffold_4216	0	11268	0		11268	11268
ACA_CELX2	HiC_scaffold_3135	0	11267	0		11267	11267
ACA_CELX2	HiC_scaffold_4217	0	11263	0		11263	11263
ACA_CELX2	HiC_scaffold_4218	0	11262	0		11262	11262
ACA_CELX2	HiC_scaffold_4219	0	11260	0		11260	11260
ACA_CELX2	HiC_scaffold_4220	0	11256	0		11256	11256
ACA_CELX2	HiC_scaffold_4221	0	11256	0		11256	11256
ACA_CELX2	HiC_scaffold_4222	0	11255	0		11255	11255
ACA_CELX2	HiC_scaffold_4223	0	11253	0		11253	11253
ACA_CELX2	HiC_scaffold_2973	0	11251	0		11251	11251
ACA_CELX2	HiC_scaffold_4224	0	11250	0		11250	11250
ACA_CELX2	HiC_scaffold_4225	0	11244	0		11244	11244
ACA_CELX2	HiC_scaffold_4226	0	11235	0		11235	11235
ACA_CELX2	HiC_scaffold_4227	0	11235	0		11235	11235
ACA_CELX2	HiC_scaffold_4228	0	11234	0		11234	11234
ACA_CELX2	HiC_scaffold_4229	0	11230	0		11230	11230
ACA_CELX2	HiC_scaffold_4230	0	11230	0		11230	11230
ACA_CELX2	HiC_scaffold_4231	0	11229	0		11229	11229
ACA_CELX2	HiC_scaffold_4232	0	11227	0		11227	11227
ACA_CELX2	HiC_scaffold_4233	0	11225	0		11225	11225
ACA_CELX2	HiC_scaffold_4234	0	11225	0		11225	11225
ACA_CELX2	HiC_scaffold_4235	0	11224	0		11224	11224
ACA_CELX2	HiC_scaffold_4236	0	11221	0		11221	11221
ACA_CELX2	HiC_scaffold_4237	0	11217	0		11217	11217
ACA_CELX2	HiC_scaffold_4238	0	11214	0		11214	11214
ACA_CELX2	HiC_scaffold_4239	0	11209	0		11209	11209
ACA_CELX2	HiC_scaffold_4240	0	11208	0		11208	11208
ACA_CELX2	HiC_scaffold_4241	0	11205	0		11205	11205
ACA_CELX2	HiC_scaffold_3120	0	11204	0		11204	11204
ACA_CELX2	HiC_scaffold_4242	0	11203	0		11203	11203
ACA_CELX2	HiC_scaffold_4243	0	11195	1	5497.94	11195	11195
ACA_CELX2	HiC_scaffold_4244	0	11188	0		11188	11188
ACA_CELX2	HiC_scaffold_3213	0	11187	0		11187	11187
ACA_CELX2	HiC_scaffold_4245	0	11187	0		11187	11187
ACA_CELX2	HiC_scaffold_2763	0	11186	0		11186	11186
ACA_CELX2	HiC_scaffold_4246	0	11185	0		11185	11185
ACA_CELX2	HiC_scaffold_779	0	11175	0		11175	11175
ACA_CELX2	HiC_scaffold_2023	0	11172	0		11172	11172
ACA_CELX2	HiC_scaffold_4247	0	11172	0		11172	11172
ACA_CELX2	HiC_scaffold_131	0	11171	0		11171	11171
ACA_CELX2	HiC_scaffold_2657	0	11165	0		11165	11165
ACA_CELX2	HiC_scaffold_4248	0	11163	0		11163	11163
ACA_CELX2	HiC_scaffold_4249	0	11161	0		11161	11161
ACA_CELX2	HiC_scaffold_3295	0	11155	0		11155	11155
ACA_CELX2	HiC_scaffold_4250	0	11152	0		11152	11152
ACA_CELX2	HiC_scaffold_4251	0	11152	0		11152	11152
ACA_CELX2	HiC_scaffold_4252	0	11146	0		11146	11146
ACA_CELX2	HiC_scaffold_2215	0	11145	0		11145	11145
ACA_CELX2	HiC_scaffold_4253	0	11143	0		11143	11143
ACA_CELX2	HiC_scaffold_7765	0	11140	0		11140	11140
ACA_CELX2	HiC_scaffold_4254	0	11139	0		11139	11139
ACA_CELX2	HiC_scaffold_3008	0	11138	0		11138	11138
ACA_CELX2	HiC_scaffold_4255	0	11138	0		11138	11138
ACA_CELX2	HiC_scaffold_4256	0	11137	0		11137	11137
ACA_CELX2	HiC_scaffold_4257	0	11134	0		11134	11134
ACA_CELX2	HiC_scaffold_2310	0	11133	0		11133	11133
ACA_CELX2	HiC_scaffold_4258	0	11131	0		11131	11131
ACA_CELX2	HiC_scaffold_2401	0	11130	0		11130	11130
ACA_CELX2	HiC_scaffold_4259	0	11129	0		11129	11129
ACA_CELX2	HiC_scaffold_4260	0	11127	0		11127	11127
ACA_CELX2	HiC_scaffold_4261	0	11121	0		11121	11121
ACA_CELX2	HiC_scaffold_4262	0	11120	0		11120	11120
ACA_CELX2	HiC_scaffold_1171	0	11118	0		11118	11118
ACA_CELX2	HiC_scaffold_2765	0	11118	0		11118	11118
ACA_CELX2	HiC_scaffold_4263	0	11114	0		11114	11114
ACA_CELX2	HiC_scaffold_4264	0	11112	0		11112	11112
ACA_CELX2	HiC_scaffold_4265	0	11104	0		11104	11104
ACA_CELX2	HiC_scaffold_4266	0	11096	0		11096	11096
ACA_CELX2	HiC_scaffold_4267	0	11093	0		11093	11093
ACA_CELX2	HiC_scaffold_4268	0	11093	0		11093	11093
ACA_CELX2	HiC_scaffold_4269	0	11091	0		11091	11091
ACA_CELX2	HiC_scaffold_1636	0	11086	0		11086	11086
ACA_CELX2	HiC_scaffold_4270	0	11073	0		11073	11073
ACA_CELX2	HiC_scaffold_4271	0	11072	0		11072	11072
ACA_CELX2	HiC_scaffold_4272	0	11064	0		11064	11064
ACA_CELX2	HiC_scaffold_2696	0	11062	0		11062	11062
ACA_CELX2	HiC_scaffold_4273	0	11061	0		11061	11061
ACA_CELX2	HiC_scaffold_4274	0	11058	0		11058	11058
ACA_CELX2	HiC_scaffold_4275	0	11057	0		11057	11057
ACA_CELX2	HiC_scaffold_4276	0	11051	0		11051	11051
ACA_CELX2	HiC_scaffold_4277	0	11048	0		11048	11048
ACA_CELX2	HiC_scaffold_4278	0	11039	0		11039	11039
ACA_CELX2	HiC_scaffold_4279	0	11038	0		11038	11038
ACA_CELX2	HiC_scaffold_4280	0	11036	0		11036	11036
ACA_CELX2	HiC_scaffold_3385	0	11026	0		11026	11026
ACA_CELX2	HiC_scaffold_4281	0	11017	0		11017	11017
ACA_CELX2	HiC_scaffold_2789	0	11011	0		11011	11011
ACA_CELX2	HiC_scaffold_4282	0	11010	0		11010	11010
ACA_CELX2	HiC_scaffold_4283	0	11004	0		11004	11004
ACA_CELX2	HiC_scaffold_4284	0	11004	0		11004	11004
ACA_CELX2	HiC_scaffold_4285	0	11001	0		11001	11001
ACA_CELX2	HiC_scaffold_1003	0	11000	0		11000	11000
ACA_CELX2	HiC_scaffold_1075	0	11000	0		11000	11000
ACA_CELX2	HiC_scaffold_1153	0	11000	0		11000	11000
ACA_CELX2	HiC_scaffold_1199	0	11000	0		11000	11000
ACA_CELX2	HiC_scaffold_1736	0	11000	0		11000	11000
ACA_CELX2	HiC_scaffold_1809	0	11000	0		11000	11000
ACA_CELX2	HiC_scaffold_183	0	11000	0		11000	11000
ACA_CELX2	HiC_scaffold_1864	0	11000	0		11000	11000
ACA_CELX2	HiC_scaffold_190	0	11000	0		11000	11000
ACA_CELX2	HiC_scaffold_1920	0	11000	0		11000	11000
ACA_CELX2	HiC_scaffold_1997	0	11000	0		11000	11000
ACA_CELX2	HiC_scaffold_2071	0	11000	0		11000	11000
ACA_CELX2	HiC_scaffold_2092	0	11000	0		11000	11000
ACA_CELX2	HiC_scaffold_2176	0	11000	0		11000	11000
ACA_CELX2	HiC_scaffold_2284	0	11000	0		11000	11000
ACA_CELX2	HiC_scaffold_2372	0	11000	0		11000	11000
ACA_CELX2	HiC_scaffold_2412	0	11000	0		11000	11000
ACA_CELX2	HiC_scaffold_2485	0	11000	0		11000	11000
ACA_CELX2	HiC_scaffold_252	0	11000	0		11000	11000
ACA_CELX2	HiC_scaffold_2581	0	11000	0		11000	11000
ACA_CELX2	HiC_scaffold_2628	0	11000	0		11000	11000
ACA_CELX2	HiC_scaffold_2668	0	11000	0		11000	11000
ACA_CELX2	HiC_scaffold_2870	0	11000	0		11000	11000
ACA_CELX2	HiC_scaffold_2913	0	11000	0		11000	11000
ACA_CELX2	HiC_scaffold_297	0	11000	0		11000	11000
ACA_CELX2	HiC_scaffold_298	0	11000	0		11000	11000
ACA_CELX2	HiC_scaffold_3006	0	11000	0		11000	11000
ACA_CELX2	HiC_scaffold_3014	0	11000	0		11000	11000
ACA_CELX2	HiC_scaffold_3239	0	11000	0		11000	11000
ACA_CELX2	HiC_scaffold_3257	0	11000	0		11000	11000
ACA_CELX2	HiC_scaffold_3266	0	11000	0		11000	11000
ACA_CELX2	HiC_scaffold_340	0	11000	0		11000	11000
ACA_CELX2	HiC_scaffold_3479	0	11000	0		11000	11000
ACA_CELX2	HiC_scaffold_529	0	11000	0		11000	11000
ACA_CELX2	HiC_scaffold_551	0	11000	0		11000	11000
ACA_CELX2	HiC_scaffold_562	0	11000	0		11000	11000
ACA_CELX2	HiC_scaffold_599	0	11000	0		11000	11000
ACA_CELX2	HiC_scaffold_870	0	11000	0		11000	11000
ACA_CELX2	HiC_scaffold_896	0	11000	0		11000	11000
ACA_CELX2	HiC_scaffold_976	0	11000	0		11000	11000
ACA_CELX2	HiC_scaffold_4286	0	10997	0		10997	10997
ACA_CELX2	HiC_scaffold_4287	0	10995	0		10995	10995
ACA_CELX2	HiC_scaffold_4288	0	10991	0		10991	10991
ACA_CELX2	HiC_scaffold_4289	0	10987	0		10987	10987
ACA_CELX2	HiC_scaffold_4290	0	10984	0		10984	10984
ACA_CELX2	HiC_scaffold_4291	0	10980	0		10980	10980
ACA_CELX2	HiC_scaffold_1325	0	10979	0		10979	10979
ACA_CELX2	HiC_scaffold_4292	0	10979	0		10979	10979
ACA_CELX2	HiC_scaffold_4293	0	10975	0		10975	10975
ACA_CELX2	HiC_scaffold_4294	0	10973	0		10973	10973
ACA_CELX2	HiC_scaffold_4295	0	10970	0		10970	10970
ACA_CELX2	HiC_scaffold_4296	0	10968	0		10968	10968
ACA_CELX2	HiC_scaffold_4297	0	10967	0		10967	10967
ACA_CELX2	HiC_scaffold_4298	0	10967	1	4412.66	10967	10967
ACA_CELX2	HiC_scaffold_4299	0	10951	0		10951	10951
ACA_CELX2	HiC_scaffold_3377	0	10945	0		10945	10945
ACA_CELX2	HiC_scaffold_4300	0	10944	0		10944	10944
ACA_CELX2	HiC_scaffold_4301	0	10941	0		10941	10941
ACA_CELX2	HiC_scaffold_4302	0	10938	0		10938	10938
ACA_CELX2	HiC_scaffold_7676	0	10933	0		10933	10933
ACA_CELX2	HiC_scaffold_4303	0	10930	0		10930	10930
ACA_CELX2	HiC_scaffold_4304	0	10925	0		10925	10925
ACA_CELX2	HiC_scaffold_4305	0	10925	0		10925	10925
ACA_CELX2	HiC_scaffold_4306	0	10924	0		10924	10924
ACA_CELX2	HiC_scaffold_4307	0	10921	0		10921	10921
ACA_CELX2	HiC_scaffold_4308	0	10921	0		10921	10921
ACA_CELX2	HiC_scaffold_4309	0	10913	0		10913	10913
ACA_CELX2	HiC_scaffold_4310	0	10913	1	5222.76	10913	10913
ACA_CELX2	HiC_scaffold_4311	0	10909	0		10909	10909
ACA_CELX2	HiC_scaffold_4312	0	10906	0		10906	10906
ACA_CELX2	HiC_scaffold_4313	0	10902	0		10902	10902
ACA_CELX2	HiC_scaffold_4314	0	10902	1	5272.3	10902	10902
ACA_CELX2	HiC_scaffold_4315	0	10900	0		10900	10900
ACA_CELX2	HiC_scaffold_4316	0	10893	0		10893	10893
ACA_CELX2	HiC_scaffold_4317	0	10889	0		10889	10889
ACA_CELX2	HiC_scaffold_3505	0	10888	0		10888	10888
ACA_CELX2	HiC_scaffold_3416	0	10887	0		10887	10887
ACA_CELX2	HiC_scaffold_4318	0	10883	0		10883	10883
ACA_CELX2	HiC_scaffold_4319	0	10880	0		10880	10880
ACA_CELX2	HiC_scaffold_4320	0	10877	0		10877	10877
ACA_CELX2	HiC_scaffold_4321	0	10862	0		10862	10862
ACA_CELX2	HiC_scaffold_4322	0	10852	0		10852	10852
ACA_CELX2	HiC_scaffold_4323	0	10849	0		10849	10849
ACA_CELX2	HiC_scaffold_4324	0	10844	0		10844	10844
ACA_CELX2	HiC_scaffold_3428	0	10835	0		10835	10835
ACA_CELX2	HiC_scaffold_4325	0	10834	0		10834	10834
ACA_CELX2	HiC_scaffold_4326	0	10830	0		10830	10830
ACA_CELX2	HiC_scaffold_4327	0	10830	0		10830	10830
ACA_CELX2	HiC_scaffold_3158	0	10824	0		10824	10824
ACA_CELX2	HiC_scaffold_4328	0	10822	0		10822	10822
ACA_CELX2	HiC_scaffold_4329	0	10819	0		10819	10819
ACA_CELX2	HiC_scaffold_4330	0	10817	0		10817	10817
ACA_CELX2	HiC_scaffold_4331	0	10800	1	4840.61	10800	10800
ACA_CELX2	HiC_scaffold_4332	0	10791	0		10791	10791
ACA_CELX2	HiC_scaffold_4333	0	10791	0		10791	10791
ACA_CELX2	HiC_scaffold_1604	0	10788	0		10788	10788
ACA_CELX2	HiC_scaffold_3177	0	10782	0		10782	10782
ACA_CELX2	HiC_scaffold_4334	0	10778	0		10778	10778
ACA_CELX2	HiC_scaffold_4335	0	10775	0		10775	10775
ACA_CELX2	HiC_scaffold_4336	0	10774	0		10774	10774
ACA_CELX2	HiC_scaffold_4337	0	10772	0		10772	10772
ACA_CELX2	HiC_scaffold_4338	0	10769	0		10769	10769
ACA_CELX2	HiC_scaffold_4339	0	10766	0		10766	10766
ACA_CELX2	HiC_scaffold_4340	0	10766	0		10766	10766
ACA_CELX2	HiC_scaffold_4341	0	10765	1	5361.67	10765	10765
ACA_CELX2	HiC_scaffold_4342	0	10762	0		10762	10762
ACA_CELX2	HiC_scaffold_4343	0	10760	0		10760	10760
ACA_CELX2	HiC_scaffold_4344	0	10757	0		10757	10757
ACA_CELX2	HiC_scaffold_4345	0	10756	0		10756	10756
ACA_CELX2	HiC_scaffold_4346	0	10747	0		10747	10747
ACA_CELX2	HiC_scaffold_4347	0	10747	0		10747	10747
ACA_CELX2	HiC_scaffold_4348	0	10745	0		10745	10745
ACA_CELX2	HiC_scaffold_2562	0	10744	0		10744	10744
ACA_CELX2	HiC_scaffold_4349	0	10744	0		10744	10744
ACA_CELX2	HiC_scaffold_4350	0	10735	0		10735	10735
ACA_CELX2	HiC_scaffold_3290	0	10734	0		10734	10734
ACA_CELX2	HiC_scaffold_4351	0	10732	0		10732	10732
ACA_CELX2	HiC_scaffold_3374	0	10731	0		10731	10731
ACA_CELX2	HiC_scaffold_4352	0	10729	0		10729	10729
ACA_CELX2	HiC_scaffold_4353	0	10728	0		10728	10728
ACA_CELX2	HiC_scaffold_4354	0	10722	0		10722	10722
ACA_CELX2	HiC_scaffold_4355	0	10714	0		10714	10714
ACA_CELX2	HiC_scaffold_3040	0	10711	0		10711	10711
ACA_CELX2	HiC_scaffold_4356	0	10711	0		10711	10711
ACA_CELX2	HiC_scaffold_4357	0	10708	0		10708	10708
ACA_CELX2	HiC_scaffold_4358	0	10708	0		10708	10708
ACA_CELX2	HiC_scaffold_4359	0	10705	0		10705	10705
ACA_CELX2	HiC_scaffold_4360	0	10703	0		10703	10703
ACA_CELX2	HiC_scaffold_4361	0	10702	0		10702	10702
ACA_CELX2	HiC_scaffold_4362	0	10695	0		10695	10695
ACA_CELX2	HiC_scaffold_4363	0	10689	0		10689	10689
ACA_CELX2	HiC_scaffold_2226	0	10685	0		10685	10685
ACA_CELX2	HiC_scaffold_4364	0	10682	0		10682	10682
ACA_CELX2	HiC_scaffold_3168	0	10678	0		10678	10678
ACA_CELX2	HiC_scaffold_4365	0	10674	0		10674	10674
ACA_CELX2	HiC_scaffold_4366	0	10673	0		10673	10673
ACA_CELX2	HiC_scaffold_2268	0	10666	0		10666	10666
ACA_CELX2	HiC_scaffold_4367	0	10665	0		10665	10665
ACA_CELX2	HiC_scaffold_4368	0	10663	0		10663	10663
ACA_CELX2	HiC_scaffold_4369	0	10651	1	5110.93	10651	10651
ACA_CELX2	HiC_scaffold_4370	0	10646	0		10646	10646
ACA_CELX2	HiC_scaffold_4371	0	10644	0		10644	10644
ACA_CELX2	HiC_scaffold_4372	0	10642	0		10642	10642
ACA_CELX2	HiC_scaffold_4373	0	10640	0		10640	10640
ACA_CELX2	HiC_scaffold_4374	0	10640	0		10640	10640
ACA_CELX2	HiC_scaffold_4375	0	10633	0		10633	10633
ACA_CELX2	HiC_scaffold_4376	0	10628	0		10628	10628
ACA_CELX2	HiC_scaffold_2446	0	10624	0		10624	10624
ACA_CELX2	HiC_scaffold_4377	0	10623	0		10623	10623
ACA_CELX2	HiC_scaffold_4378	0	10623	0		10623	10623
ACA_CELX2	HiC_scaffold_4379	0	10620	0		10620	10620
ACA_CELX2	HiC_scaffold_4380	0	10611	0		10611	10611
ACA_CELX2	HiC_scaffold_4381	0	10608	1	4728.25	10608	10608
ACA_CELX2	HiC_scaffold_4382	0	10606	0		10606	10606
ACA_CELX2	HiC_scaffold_4383	0	10606	0		10606	10606
ACA_CELX2	HiC_scaffold_4384	0	10603	0		10603	10603
ACA_CELX2	HiC_scaffold_4385	0	10601	0		10601	10601
ACA_CELX2	HiC_scaffold_2473	0	10600	0		10600	10600
ACA_CELX2	HiC_scaffold_4386	0	10595	0		10595	10595
ACA_CELX2	HiC_scaffold_4387	0	10594	0		10594	10594
ACA_CELX2	HiC_scaffold_4388	0	10587	0		10587	10587
ACA_CELX2	HiC_scaffold_4389	0	10587	0		10587	10587
ACA_CELX2	HiC_scaffold_4390	0	10583	0		10583	10583
ACA_CELX2	HiC_scaffold_7619	0	10583	0		10583	10583
ACA_CELX2	HiC_scaffold_1114	0	10582	0		10582	10582
ACA_CELX2	HiC_scaffold_4391	0	10581	0		10581	10581
ACA_CELX2	HiC_scaffold_3074	0	10580	0		10580	10580
ACA_CELX2	HiC_scaffold_4392	0	10580	0		10580	10580
ACA_CELX2	HiC_scaffold_4393	0	10579	0		10579	10579
ACA_CELX2	HiC_scaffold_4394	0	10576	1	5093.31	10576	10576
ACA_CELX2	HiC_scaffold_4395	0	10570	0		10570	10570
ACA_CELX2	HiC_scaffold_3403	0	10567	1	2779.71	10567	10567
ACA_CELX2	HiC_scaffold_4396	0	10567	0		10567	10567
ACA_CELX2	HiC_scaffold_2707	0	10566	0		10566	10566
ACA_CELX2	HiC_scaffold_4397	0	10557	0		10557	10557
ACA_CELX2	HiC_scaffold_4398	0	10557	0		10557	10557
ACA_CELX2	HiC_scaffold_4399	0	10556	0		10556	10556
ACA_CELX2	HiC_scaffold_4400	0	10555	0		10555	10555
ACA_CELX2	HiC_scaffold_3129	0	10549	0		10549	10549
ACA_CELX2	HiC_scaffold_4401	0	10549	0		10549	10549
ACA_CELX2	HiC_scaffold_4402	0	10547	0		10547	10547
ACA_CELX2	HiC_scaffold_4403	0	10544	0		10544	10544
ACA_CELX2	HiC_scaffold_2974	0	10542	0		10542	10542
ACA_CELX2	HiC_scaffold_2665	0	10540	0		10540	10540
ACA_CELX2	HiC_scaffold_4404	0	10539	1	5177.26	10539	10539
ACA_CELX2	HiC_scaffold_4405	0	10535	0		10535	10535
ACA_CELX2	HiC_scaffold_4406	0	10533	0		10533	10533
ACA_CELX2	HiC_scaffold_4407	0	10522	0		10522	10522
ACA_CELX2	HiC_scaffold_4408	0	10519	0		10519	10519
ACA_CELX2	HiC_scaffold_2829	0	10518	0		10518	10518
ACA_CELX2	HiC_scaffold_4409	0	10511	0		10511	10511
ACA_CELX2	HiC_scaffold_306	0	10510	0		10510	10510
ACA_CELX2	HiC_scaffold_4410	0	10505	0		10505	10505
ACA_CELX2	HiC_scaffold_4411	0	10498	0		10498	10498
ACA_CELX2	HiC_scaffold_4412	0	10497	0		10497	10497
ACA_CELX2	HiC_scaffold_1120	0	10494	0		10494	10494
ACA_CELX2	HiC_scaffold_4413	0	10480	0		10480	10480
ACA_CELX2	HiC_scaffold_4414	0	10469	0		10469	10469
ACA_CELX2	HiC_scaffold_4415	0	10469	0		10469	10469
ACA_CELX2	HiC_scaffold_4416	0	10466	0		10466	10466
ACA_CELX2	HiC_scaffold_2667	0	10465	0		10465	10465
ACA_CELX2	HiC_scaffold_4417	0	10465	0		10465	10465
ACA_CELX2	HiC_scaffold_4418	0	10464	0		10464	10464
ACA_CELX2	HiC_scaffold_2645	0	10462	0		10462	10462
ACA_CELX2	HiC_scaffold_4419	0	10462	0		10462	10462
ACA_CELX2	HiC_scaffold_4420	0	10462	0		10462	10462
ACA_CELX2	HiC_scaffold_4421	0	10457	0		10457	10457
ACA_CELX2	HiC_scaffold_4422	0	10453	0		10453	10453
ACA_CELX2	HiC_scaffold_4423	0	10447	0		10447	10447
ACA_CELX2	HiC_scaffold_2458	0	10446	0		10446	10446
ACA_CELX2	HiC_scaffold_4424	0	10446	0		10446	10446
ACA_CELX2	HiC_scaffold_4425	0	10445	0		10445	10445
ACA_CELX2	HiC_scaffold_4426	0	10439	0		10439	10439
ACA_CELX2	HiC_scaffold_4427	0	10437	0		10437	10437
ACA_CELX2	HiC_scaffold_4428	0	10435	0		10435	10435
ACA_CELX2	HiC_scaffold_4429	0	10432	0		10432	10432
ACA_CELX2	HiC_scaffold_4430	0	10432	0		10432	10432
ACA_CELX2	HiC_scaffold_4431	0	10432	0		10432	10432
ACA_CELX2	HiC_scaffold_4432	0	10431	1	3899.42	10431	10431
ACA_CELX2	HiC_scaffold_4433	0	10430	0		10430	10430
ACA_CELX2	HiC_scaffold_4434	0	10415	0		10415	10415
ACA_CELX2	HiC_scaffold_4435	0	10398	0		10398	10398
ACA_CELX2	HiC_scaffold_4436	0	10393	0		10393	10393
ACA_CELX2	HiC_scaffold_4437	0	10393	0		10393	10393
ACA_CELX2	HiC_scaffold_4438	0	10392	0		10392	10392
ACA_CELX2	HiC_scaffold_4439	0	10389	0		10389	10389
ACA_CELX2	HiC_scaffold_4440	0	10388	0		10388	10388
ACA_CELX2	HiC_scaffold_867	0	10385	0		10385	10385
ACA_CELX2	HiC_scaffold_4441	0	10384	0		10384	10384
ACA_CELX2	HiC_scaffold_3346	0	10382	0		10382	10382
ACA_CELX2	HiC_scaffold_4442	0	10380	0		10380	10380
ACA_CELX2	HiC_scaffold_4443	0	10376	0		10376	10376
ACA_CELX2	HiC_scaffold_4444	0	10372	0		10372	10372
ACA_CELX2	HiC_scaffold_4445	0	10362	0		10362	10362
ACA_CELX2	HiC_scaffold_4446	0	10362	0		10362	10362
ACA_CELX2	HiC_scaffold_4447	0	10362	0		10362	10362
ACA_CELX2	HiC_scaffold_4448	0	10355	0		10355	10355
ACA_CELX2	HiC_scaffold_3099	0	10353	0		10353	10353
ACA_CELX2	HiC_scaffold_3161	0	10352	0		10352	10352
ACA_CELX2	HiC_scaffold_4449	0	10352	0		10352	10352
ACA_CELX2	HiC_scaffold_4450	0	10347	0		10347	10347
ACA_CELX2	HiC_scaffold_4451	0	10343	0		10343	10343
ACA_CELX2	HiC_scaffold_4452	0	10342	0		10342	10342
ACA_CELX2	HiC_scaffold_4453	0	10341	0		10341	10341
ACA_CELX2	HiC_scaffold_4454	0	10340	0		10340	10340
ACA_CELX2	HiC_scaffold_4455	0	10335	0		10335	10335
ACA_CELX2	HiC_scaffold_4456	0	10333	0		10333	10333
ACA_CELX2	HiC_scaffold_4457	0	10330	0		10330	10330
ACA_CELX2	HiC_scaffold_4458	0	10327	0		10327	10327
ACA_CELX2	HiC_scaffold_4459	0	10316	0		10316	10316
ACA_CELX2	HiC_scaffold_4460	0	10316	0		10316	10316
ACA_CELX2	HiC_scaffold_4461	0	10315	0		10315	10315
ACA_CELX2	HiC_scaffold_4462	0	10314	0		10314	10314
ACA_CELX2	HiC_scaffold_2479	0	10307	0		10307	10307
ACA_CELX2	HiC_scaffold_4463	0	10303	0		10303	10303
ACA_CELX2	HiC_scaffold_4464	0	10301	0		10301	10301
ACA_CELX2	HiC_scaffold_4465	0	10294	0		10294	10294
ACA_CELX2	HiC_scaffold_2469	0	10293	0		10293	10293
ACA_CELX2	HiC_scaffold_4466	0	10285	0		10285	10285
ACA_CELX2	HiC_scaffold_4467	0	10283	0		10283	10283
ACA_CELX2	HiC_scaffold_4468	0	10282	0		10282	10282
ACA_CELX2	HiC_scaffold_4469	0	10279	0		10279	10279
ACA_CELX2	HiC_scaffold_4470	0	10276	0		10276	10276
ACA_CELX2	HiC_scaffold_4471	0	10274	0		10274	10274
ACA_CELX2	HiC_scaffold_4472	0	10274	0		10274	10274
ACA_CELX2	HiC_scaffold_4473	0	10274	0		10274	10274
ACA_CELX2	HiC_scaffold_4474	0	10271	0		10271	10271
ACA_CELX2	HiC_scaffold_4475	0	10270	0		10270	10270
ACA_CELX2	HiC_scaffold_4476	0	10266	0		10266	10266
ACA_CELX2	HiC_scaffold_1434	0	10256	0		10256	10256
ACA_CELX2	HiC_scaffold_4477	0	10256	0		10256	10256
ACA_CELX2	HiC_scaffold_3333	0	10254	0		10254	10254
ACA_CELX2	HiC_scaffold_2400	0	10250	0		10250	10250
ACA_CELX2	HiC_scaffold_4478	0	10250	0		10250	10250
ACA_CELX2	HiC_scaffold_4479	0	10250	0		10250	10250
ACA_CELX2	HiC_scaffold_4480	0	10249	0		10249	10249
ACA_CELX2	HiC_scaffold_4481	0	10247	0		10247	10247
ACA_CELX2	HiC_scaffold_4482	0	10244	0		10244	10244
ACA_CELX2	HiC_scaffold_4483	0	10243	0		10243	10243
ACA_CELX2	HiC_scaffold_4484	0	10240	0		10240	10240
ACA_CELX2	HiC_scaffold_4485	0	10237	0		10237	10237
ACA_CELX2	HiC_scaffold_3170	0	10236	0		10236	10236
ACA_CELX2	HiC_scaffold_4486	0	10229	1	3518.03	10229	10229
ACA_CELX2	HiC_scaffold_4487	0	10228	2	2087.85	10228	10228
ACA_CELX2	HiC_scaffold_4488	0	10226	0		10226	10226
ACA_CELX2	HiC_scaffold_4489	0	10224	0		10224	10224
ACA_CELX2	HiC_scaffold_4490	0	10224	0		10224	10224
ACA_CELX2	HiC_scaffold_4491	0	10222	0		10222	10222
ACA_CELX2	HiC_scaffold_4492	0	10218	0		10218	10218
ACA_CELX2	HiC_scaffold_4493	0	10217	0		10217	10217
ACA_CELX2	HiC_scaffold_4494	0	10215	0		10215	10215
ACA_CELX2	HiC_scaffold_4495	0	10211	0		10211	10211
ACA_CELX2	HiC_scaffold_4496	0	10209	0		10209	10209
ACA_CELX2	HiC_scaffold_4497	0	10209	0		10209	10209
ACA_CELX2	HiC_scaffold_4498	0	10204	0		10204	10204
ACA_CELX2	HiC_scaffold_4499	0	10204	0		10204	10204
ACA_CELX2	HiC_scaffold_868	0	10203	0		10203	10203
ACA_CELX2	HiC_scaffold_4500	0	10200	0		10200	10200
ACA_CELX2	HiC_scaffold_4501	0	10196	1	3960.96	10196	10196
ACA_CELX2	HiC_scaffold_4502	0	10196	0		10196	10196
ACA_CELX2	HiC_scaffold_4503	0	10193	0		10193	10193
ACA_CELX2	HiC_scaffold_4504	0	10192	0		10192	10192
ACA_CELX2	HiC_scaffold_4505	0	10189	0		10189	10189
ACA_CELX2	HiC_scaffold_4506	0	10186	0		10186	10186
ACA_CELX2	HiC_scaffold_4507	0	10183	0		10183	10183
ACA_CELX2	HiC_scaffold_4508	0	10181	0		10181	10181
ACA_CELX2	HiC_scaffold_2597	0	10176	0		10176	10176
ACA_CELX2	HiC_scaffold_4509	0	10175	0		10175	10175
ACA_CELX2	HiC_scaffold_2856	0	10172	0		10172	10172
ACA_CELX2	HiC_scaffold_4510	0	10172	0		10172	10172
ACA_CELX2	HiC_scaffold_4511	0	10166	0		10166	10166
ACA_CELX2	HiC_scaffold_4512	0	10161	0		10161	10161
ACA_CELX2	HiC_scaffold_4513	0	10160	0		10160	10160
ACA_CELX2	HiC_scaffold_4514	0	10158	0		10158	10158
ACA_CELX2	HiC_scaffold_4515	0	10158	0		10158	10158
ACA_CELX2	HiC_scaffold_4516	0	10154	0		10154	10154
ACA_CELX2	HiC_scaffold_4517	0	10149	0		10149	10149
ACA_CELX2	HiC_scaffold_4518	0	10148	0		10148	10148
ACA_CELX2	HiC_scaffold_4519	0	10138	0		10138	10138
ACA_CELX2	HiC_scaffold_4520	0	10137	0		10137	10137
ACA_CELX2	HiC_scaffold_4521	0	10135	0		10135	10135
ACA_CELX2	HiC_scaffold_4522	0	10116	0		10116	10116
ACA_CELX2	HiC_scaffold_4523	0	10116	0		10116	10116
ACA_CELX2	HiC_scaffold_4524	0	10114	0		10114	10114
ACA_CELX2	HiC_scaffold_4525	0	10113	0		10113	10113
ACA_CELX2	HiC_scaffold_2907	0	10106	0		10106	10106
ACA_CELX2	HiC_scaffold_4526	0	10106	0		10106	10106
ACA_CELX2	HiC_scaffold_4527	0	10104	0		10104	10104
ACA_CELX2	HiC_scaffold_2607	0	10103	0		10103	10103
ACA_CELX2	HiC_scaffold_4528	0	10099	0		10099	10099
ACA_CELX2	HiC_scaffold_4529	0	10098	0		10098	10098
ACA_CELX2	HiC_scaffold_4530	0	10097	0		10097	10097
[truncated: 5,909 more rows]

## Sheet: EM_CELY.reg
sample	chrom	reg_start	reg_end	reg_pos	pd_mean	reg_len	chrom_len
EM_CELY	1	0	255159772	2255	31542.8	255159772	255159772
EM_CELY	2	0	235967456	1656	47818.9	235967456	235967456
EM_CELY	3	0	189624839	1235	53272.1	189624839	189624839
EM_CELY	4	0	188483467	1923	31052.7	188483467	188483467
EM_CELY	5	0	175518112	1332	44360.9	175518112	175518112
EM_CELY	6	0	3227539	28	34793.7	3227539	145573841
EM_CELY	6	3227540	133199172	4643	7675.38	129971632	145573841
EM_CELY	6	133199173	145573841	79	66865.2	12374668	145573841
EM_CELY	7	0	144691619	992	53926.2	144691619	144691619
EM_CELY	8	0	143831152	844	59319.8	143831152	143831152
EM_CELY	9	0	108627703	838	46665.9	108627703	108627703
EM_CELY	10	0	97015429	694	44035.2	97015429	97015429
EM_CELY	11	0	95931924	740	39957.7	95931924	95931924
EM_CELY	12	0	66967818	2776	6668.07	66967818	81085323
EM_CELY	12	66967819	75064156	138	21478.3	8096337	81085323
EM_CELY	12	75064157	81085323	144	9858.25	6021166	81085323
EM_CELY	13	0	41161499	379	31637.3	41161499	74588296
EM_CELY	13	41161500	41237281	17	464.088	75781	74588296
EM_CELY	20	0	409377	0		409377	409377
EM_CELY	21	0	382248	0		382248	382248
EM_CELY	22	0	318218	0		318218	318218
EM_CELY	23	0	245128	0		245128	245128
EM_CELY	24	0	242602	0		242602	242602
EM_CELY	25	0	230307	1	111841	230307	230307
EM_CELY	26	0	202340	0		202340	202340
EM_CELY	27	0	182906	0		182906	182906
EM_CELY	28	0	170358	0		170358	170358
EM_CELY	29	0	166527	0		166527	166527
EM_CELY	13	41237282	74588296	342	30910.1	33351014	74588296
EM_CELY	30	0	137587	0		137587	137587
EM_CELY	31	0	134044	0		134044	134044
EM_CELY	32	0	125000	0		125000	125000
EM_CELY	33	0	118441	0		118441	118441
EM_CELY	34	0	117659	0		117659	117659
EM_CELY	35	0	109224	0		109224	109224
EM_CELY	36	0	100989	0		100989	100989
EM_CELY	37	0	88576	0		88576	88576
EM_CELY	38	0	73758	0		73758	73758
EM_CELY	39	0	70740	0		70740	70740
EM_CELY	14	0	72683480	883	24791.3	72683480	72683480
EM_CELY	40	0	70356	0		70356	70356
EM_CELY	41	0	68125	0		68125	68125
EM_CELY	42	0	61885	0		61885	61885
EM_CELY	43	0	60708	0		60708	60708
EM_CELY	44	0	59179	0		59179	59179
EM_CELY	45	0	57630	0		57630	57630
EM_CELY	46	0	53664	0		53664	53664
EM_CELY	47	0	50575	0		50575	50575
EM_CELY	48	0	50225	0		50225	50225
EM_CELY	49	0	49200	0		49200	49200
EM_CELY	15	0	59511070	437	35974.9	59511070	59511070
EM_CELY	50	0	45000	0		45000	45000
EM_CELY	51	0	43008	0		43008	43008
EM_CELY	52	0	42305	0		42305	42305
EM_CELY	53	0	42233	0		42233	42233
EM_CELY	54	0	39898	0		39898	39898
EM_CELY	55	0	38641	0		38641	38641
EM_CELY	56	0	38557	0		38557	38557
EM_CELY	57	0	38135	0		38135	38135
EM_CELY	58	0	37947	0		37947	37947
EM_CELY	59	0	33746	0		33746	33746
EM_CELY	16	0	10678892	89	42247.4	10678892	49698820
EM_CELY	16	10678893	48880065	1420	7837.91	38201172	49698820
EM_CELY	16	48880066	49698820	15	32809.5	818754	49698820
EM_CELY	60	0	33721	0		33721	33721
EM_CELY	61	0	33330	0		33330	33330
EM_CELY	62	0	31635	0		31635	31635
EM_CELY	63	0	31497	0		31497	31497
EM_CELY	64	0	31464	0		31464	31464
EM_CELY	65	0	31455	0		31455	31455
EM_CELY	66	0	26857	0		26857	26857
EM_CELY	67	0	26011	0		26011	26011
EM_CELY	68	0	25917	0		25917	25917
EM_CELY	69	0	25000	0		25000	25000
EM_CELY	17	0	46508227	505	28483.9	46508227	46508227
EM_CELY	70	0	23890	0		23890	23890
EM_CELY	71	0	23071	0		23071	23071
EM_CELY	72	0	22657	0		22657	22657
EM_CELY	73	0	21188	0		21188	21188
EM_CELY	74	0	20204	0		20204	20204
EM_CELY	75	0	11877	0		11877	11877
EM_CELY	18	0	41081036	510	25953.7	41081036	41081036
EM_CELY	19	0	26771560	293	26049.5	26771560	26771560

## Sheet: EM_CELX1.reg
sample	chrom	reg_start	reg_end	reg_pos	pd_mean	reg_len	chrom_len
EM_CELX1	1	0	255159772	1094	105366	255159772	255159772
EM_CELX1	2	0	235967456	957	114130	235967456	235967456
EM_CELX1	3	0	189624839	680	131826	189624839	189624839
EM_CELX1	4	0	188483467	740	114130	188483467	188483467
EM_CELX1	5	0	175518112	773	100832	175518112	175518112
EM_CELX1	6	0	145573841	598	123027	145573841	145573841
EM_CELX1	7	0	144691619	593	119289	144691619	144691619
EM_CELX1	8	0	143831152	588	102447	143831152	143831152
EM_CELX1	9	0	108627703	550	88206.4	108627703	108627703
EM_CELX1	10	0	97015429	376	130737	97015429	97015429
EM_CELX1	11	0	95931924	414	108069	95931924	95931924
EM_CELX1	12	0	9247756	498	5505.54	9247756	81085323
EM_CELX1	12	9247757	49355634	3494	3838.84	40107877	81085323
EM_CELX1	12	49355635	57583752	279	8354.11	8228117	81085323
EM_CELX1	12	57583753	66967818	819	3301.41	9384065	81085323
EM_CELX1	12	66967819	81085323	546	7710.81	14117504	81085323
EM_CELX1	13	0	74588296	551	50211.1	74588296	74588296
EM_CELX1	14	0	72683480	677	40346	72683480	72683480
EM_CELX1	15	0	59511070	548	39884.1	59511070	59511070
EM_CELX1	16	0	4876731	30	96471.7	4876731	49698820
EM_CELX1	16	4876732	8978975	105	14164.5	4102243	49698820
EM_CELX1	16	8978976	49698820	2734	4914.73	40719844	49698820
EM_CELX1	17	0	46508227	206	116305	46508227	46508227
EM_CELX1	18	0	41081036	231	74507.5	41081036	41081036
EM_CELX1	19	0	26771560	147	86377.4	26771560	26771560
EM_CELX1	20	0	409377	0		409377	409377
EM_CELX1	21	0	382248	0		382248	382248
EM_CELX1	22	0	318218	0		318218	318218
EM_CELX1	23	0	245128	0		245128	245128
EM_CELX1	24	0	242602	0		242602	242602
EM_CELX1	25	0	230307	0		230307	230307
EM_CELX1	26	0	202340	1	10155.5	202340	202340
EM_CELX1	27	0	182906	0		182906	182906
EM_CELX1	28	0	170358	0		170358	170358
EM_CELX1	29	0	166527	0		166527	166527
EM_CELX1	30	0	137587	0		137587	137587
EM_CELX1	31	0	134044	0		134044	134044
EM_CELX1	32	0	125000	0		125000	125000
EM_CELX1	33	0	118441	0		118441	118441
EM_CELX1	34	0	117659	0		117659	117659
EM_CELX1	35	0	109224	0		109224	109224
EM_CELX1	36	0	100989	0		100989	100989
EM_CELX1	37	0	88576	0		88576	88576
EM_CELX1	38	0	73758	0		73758	73758
EM_CELX1	39	0	70740	0		70740	70740
EM_CELX1	40	0	70356	0		70356	70356
EM_CELX1	41	0	68125	0		68125	68125
EM_CELX1	42	0	61885	0		61885	61885
EM_CELX1	43	0	60708	0		60708	60708
EM_CELX1	44	0	59179	0		59179	59179
EM_CELX1	45	0	57630	0		57630	57630
EM_CELX1	46	0	53664	0		53664	53664
EM_CELX1	47	0	50575	0		50575	50575
EM_CELX1	48	0	50225	0		50225	50225
EM_CELX1	49	0	49200	0		49200	49200
EM_CELX1	50	0	45000	0		45000	45000
EM_CELX1	51	0	43008	0		43008	43008
EM_CELX1	52	0	42305	0		42305	42305
EM_CELX1	53	0	42233	0		42233	42233
EM_CELX1	54	0	39898	0		39898	39898
EM_CELX1	55	0	38641	0		38641	38641
EM_CELX1	56	0	38557	0		38557	38557
EM_CELX1	57	0	38135	0		38135	38135
EM_CELX1	58	0	37947	0		37947	37947
EM_CELX1	59	0	33746	0		33746	33746
EM_CELX1	60	0	33721	0		33721	33721
EM_CELX1	61	0	33330	0		33330	33330
EM_CELX1	62	0	31635	0		31635	31635
EM_CELX1	63	0	31497	0		31497	31497
EM_CELX1	64	0	31464	0		31464	31464
EM_CELX1	65	0	31455	0		31455	31455
EM_CELX1	66	0	26857	0		26857	26857
EM_CELX1	67	0	26011	0		26011	26011
EM_CELX1	68	0	25917	0		25917	25917
EM_CELX1	69	0	25000	0		25000	25000
EM_CELX1	70	0	23890	0		23890	23890
EM_CELX1	71	0	23071	0		23071	23071
EM_CELX1	72	0	22657	0		22657	22657
EM_CELX1	73	0	21188	0		21188	21188
EM_CELX1	74	0	20204	0		20204	20204
EM_CELX1	75	0	11877	0		11877	11877

## Sheet: EM_CELX2.reg
sample	chrom	reg_start	reg_end	reg_pos	pd_mean	reg_len	chrom_len
EM_CELX2	1	0	255159772	1716	62632.5	255159772	255159772
EM_CELX2	2	0	235967456	1565	69438.4	235967456	235967456
EM_CELX2	3	0	189624839	1203	72744.5	189624839	189624839
EM_CELX2	4	0	188483467	1170	71978	188483467	188483467
EM_CELX2	5	0	9459008	45	99884.9	9459008	175518112
EM_CELX2	5	9459009	94876100	3129	9338.99	85417091	175518112
EM_CELX2	5	94876101	115290180	1126	5833.11	20414079	175518112
EM_CELX2	5	115290181	173298894	2285	9084.48	58008713	175518112
EM_CELX2	5	173298895	175518112	30	36232.6	2219217	175518112
EM_CELX2	6	0	11436802	157	33006.5	11436802	145573841
EM_CELX2	6	11436803	130070810	2952	14890.2	118634007	145573841
EM_CELX2	6	130070811	145573841	200	28641.8	15503030	145573841
EM_CELX2	7	0	144691619	1127	58938.6	144691619	144691619
EM_CELX2	8	0	142212207	932	71433.2	142212207	143831152
EM_CELX2	8	142212208	142214935	6	257.87	2727	143831152
EM_CELX2	8	142214936	143831152	9	59910.1	1616216	143831152
EM_CELX2	20	0	409377	0		409377	409377
EM_CELX2	21	0	382248	0		382248	382248
EM_CELX2	22	0	318218	0		318218	318218
EM_CELX2	23	0	245128	0		245128	245128
EM_CELX2	24	0	242602	0		242602	242602
EM_CELX2	25	0	230307	0		230307	230307
EM_CELX2	26	0	202340	0		202340	202340
EM_CELX2	27	0	182906	0		182906	182906
EM_CELX2	28	0	170358	0		170358	170358
EM_CELX2	29	0	166527	0		166527	166527
EM_CELX2	9	0	108627703	728	65993.3	108627703	108627703
EM_CELX2	30	0	137587	0		137587	137587
EM_CELX2	31	0	134044	0		134044	134044
EM_CELX2	32	0	125000	0		125000	125000
EM_CELX2	33	0	118441	0		118441	118441
EM_CELX2	34	0	117659	0		117659	117659
EM_CELX2	35	0	109224	0		109224	109224
EM_CELX2	36	0	100989	0		100989	100989
EM_CELX2	37	0	88576	0		88576	88576
EM_CELX2	38	0	73758	0		73758	73758
EM_CELX2	39	0	70740	0		70740	70740
EM_CELX2	10	0	97015429	691	64268.8	97015429	97015429
EM_CELX2	40	0	70356	0		70356	70356
EM_CELX2	41	0	68125	0		68125	68125
EM_CELX2	42	0	61885	0		61885	61885
EM_CELX2	43	0	60708	0		60708	60708
EM_CELX2	44	0	59179	0		59179	59179
EM_CELX2	45	0	57630	0		57630	57630
EM_CELX2	46	0	53664	0		53664	53664
EM_CELX2	47	0	50575	0		50575	50575
EM_CELX2	48	0	50225	0		50225	50225
EM_CELX2	49	0	49200	0		49200	49200
EM_CELX2	11	0	95931924	664	69582.5	95931924	95931924
EM_CELX2	12	0	81085323	521	69952	81085323	81085323
EM_CELX2	13	0	41213025	235	71466.1	41213025	74588296
EM_CELX2	13	41213026	41238324	22	328.625	25298	74588296
EM_CELX2	13	41238325	74588296	255	65871.9	33349971	74588296
EM_CELX2	50	0	45000	0		45000	45000
EM_CELX2	51	0	43008	0		43008	43008
EM_CELX2	52	0	42305	0		42305	42305
EM_CELX2	53	0	42233	0		42233	42233
EM_CELX2	54	0	39898	0		39898	39898
EM_CELX2	55	0	38641	0		38641	38641
EM_CELX2	56	0	38557	0		38557	38557
EM_CELX2	57	0	38135	0		38135	38135
EM_CELX2	58	0	37947	0		37947	37947
EM_CELX2	59	0	33746	0		33746	33746
EM_CELX2	14	0	72683480	465	67982.9	72683480	72683480
EM_CELX2	15	0	59511070	360	66297.9	59511070	59511070
EM_CELX2	16	0	12916636	63	106660	12916636	49698820
EM_CELX2	60	0	33721	0		33721	33721
EM_CELX2	61	0	33330	0		33330	33330
EM_CELX2	62	0	31635	0		31635	31635
EM_CELX2	63	0	31497	0		31497	31497
EM_CELX2	64	0	31464	0		31464	31464
EM_CELX2	65	0	31455	0		31455	31455
EM_CELX2	66	0	26857	0		26857	26857
EM_CELX2	67	0	26011	0		26011	26011
EM_CELX2	68	0	25917	0		25917	25917
EM_CELX2	69	0	25000	0		25000	25000
EM_CELX2	16	12916637	13310286	19	3083.9	393649	49698820
EM_CELX2	70	0	23890	0		23890	23890
EM_CELX2	71	0	23071	0		23071	23071
EM_CELX2	72	0	22657	0		22657	22657
EM_CELX2	73	0	21188	0		21188	21188
EM_CELX2	74	0	20204	0		20204	20204
EM_CELX2	75	0	11877	0		11877	11877
EM_CELX2	16	13310287	49698820	232	76559.7	36388533	49698820
EM_CELX2	17	0	46508227	303	70226.3	46508227	46508227
EM_CELX2	18	0	41081036	299	59882.5	41081036	41081036
EM_CELX2	19	0	26771560	160	88186.1	26771560	26771560
